# Supplementary material for: PTBP1 knockdown promotes neural differentiation of glioblastoma cells through UNC5B receptor
Source: Theranostics. 2022 May 9;12(8):3847–61. doi: 10.7150/thno.71100 (PMC9131277; doi:10.7150/thno.71100)
Supplement: Supplementary file 2 — Supplementary table 3. [file thnov12p3847s2.list]

#ID	sh-PTBP1-3d-1	sh-PTBP1-3d-2	sh-PTBP1-3d-3	sh-PTBP1-7d-1	sh-PTBP1-7d-2	sh-PTBP1-7d-3	sh-Luci-3d-1	sh-Luci-3d-2	sh-Luci-3d-3
MSTRG.19089	5.467417	5.298303	3.650345	1.657271	1.386962	1.233614	10.549158	8.460655	5.979569
ATRX	14.638124	16.663906	15.629298	16.396173	15.260922	10.6776	19.150495	18.95873	12.819112
CHMP1A	32.924432	34.776951	35.648091	35.505831	34.39688	34.726683	33.472715	33.061667	39.331514
TCOF1	10.284495	10.860595	9.757077	12.264177	10.542458	9.935331	9.358707	10.773197	11.43923
NSRP1	20.851062	21.463735	19.520136	16.973631	16.761738	16.374301	21.954332	21.864379	20.555837
SPPL3	10.131822	10.611463	9.91214	13.190344	13.783828	14.120449	9.650977	10.230956	8.937888
OPA3	9.63883	9.272106	8.237302	8.70454	8.636283	8.586111	8.209147	8.478593	9.087879
OPA1	25.242205	25.737756	23.984788	20.983048	18.157138	15.339317	29.745702	29.31701	22.072851
SLC66A1	13.857362	11.800879	13.155114	8.899354	9.31048	11.117202	10.645398	10.583326	11.901612
SLC66A2	5.752599	6.01409	5.713972	8.189955	7.346646	7.578671	4.584828	4.276034	6.884945
SLC66A3	5.247421	4.016412	4.492899	0.852712	1.194899	0.895431	3.233747	4.287486	3.519556
MSTRG.15172	0.977062	0.973766	0.699292	0.795046	0.473327	0.494741	0.538242	0.199606	0.839106
ITGA8	0	0	0	0	0	0	0	0	0
ITGA9	0.014797	0.018642	0.026383	0.028653	0.059286	0.094581	0.01414	0.044501	0.032
MSTRG.10524	0	0	0.033932	0.07804	0.247571	0	0.291863	0.087891	0
ITGA1	0.644793	0.648984	0.645065	0.681716	0.746899	0.662141	0.697493	0.783323	0.505626
ITGA2	3.459916	4.017455	3.630696	6.139091	5.125492	3.382701	4.103001	4.593811	2.904261
ITGA3	177.546978	171.085071	161.327061	117.440134	113.530669	103.599176	148.088769	150.399485	167.163012
ITGA4	4.425917	4.83655	4.462996	1.475986	1.481494	1.196523	4.948926	5.204166	3.648088
ITGA5	19.613398	19.925348	19.648333	22.611637	23.202908	20.548559	19.695129	18.543497	20.55855
ITGA6	15.373288	15.442451	14.934717	17.034283	15.4828	12.661023	14.167879	15.413086	11.536278
ITGA7	24.053696	23.00581	20.999423	31.117872	31.212807	27.288	18.160615	17.408223	23.496795
TRHR	0.063471	0.047422	0	0.076294	0.013834	0.152726	0.057673	0.054404	0.026298
UFSP1	1.076858	1.846907	1.473793	2.577406	1.303326	1.839119	1.448746	0.956235	1.410614
UFSP2	8.090576	9.531154	8.703774	7.991935	9.222106	9.027764	8.927619	9.912244	8.584087
MSTRG.5663	3.815341	3.745364	2.724465	2.242435	1.963569	2.157642	3.157051	3.324581	3.511828
MT-CYB	1712.119873	1777.342285	1608.909668	964.093872	1017.736572	1443.208984	2100.892822	2137.848389	1458.364136
AL022312.1	0.00618	0.00519	0.006872	0.235152	0.003083	0.00493	0.005247	0.007293	0.009814
AC003688.1	0	0	0	0	0	0	0	0	0
CHST9	0.101739	0.451562	0.098789	0.103013	0.108742	0.081163	0.188125	0.146704	0.111198
CHST8	0	0	0	0	0	0	0	0.034374	0
CHST1	0	0	0.140159	0	0	0.020833	0	0	0
CHST3	7.972929	7.652829	8.246487	13.673949	12.416553	10.467018	8.485029	7.889777	8.51247
CHST2	3.249833	3.710783	3.703518	9.556523	8.784916	8.572441	2.622835	2.735372	3.443243
CHST5	0.073386	0.045746	0.061294	0.005458	0.127043	0.144929	0.033846	0	0.069266
CHST4	0	0	0	0	0	0	0	0	0
CHST7	3.122189	2.568658	3.233757	2.176583	2.665866	2.42619	2.28871	2.304537	3.458667
CHST6	0	0.005628	0	0	0	0.005781	0	0.012599	0.004873
ITGAX	0	0	0	0	0	0	0	0	0
BCL2A1	0.065261	0.225164	0	0	0.160741	0	0	0	0
ITGAV	39.843783	44.466176	40.035102	15.748041	14.871284	10.981261	47.583532	45.365155	33.572556
ITGAL	0.014477	0	0	0	0.010652	0	0	0	0.012002
ITGAM	0	0	0	0	0.00312	0	0.073472	0.017063	0
ITGAD	0	0	0	0.036773	0.021952	0.074328	0	0.032297	0.022684
ITGAE	6.858792	6.327569	5.449041	1.559859	1.289927	1.262919	5.05017	4.532063	6.016619
IGF2R	29.476532	30.586155	28.482239	26.191786	22.750749	17.048398	30.997401	31.416795	26.983547
SLC36A4	4.257196	4.372121	4.063931	4.296033	4.606982	4.114795	5.513692	4.670331	3.928752
SLC36A3	0	0	0	0	0	0	0	0	0
SLC36A2	0	0	0	0	0	0	0.023718	0	0
SLC36A1	3.116768	3.354845	3.433573	2.397129	2.121436	1.680225	3.877674	3.544831	3.021853
MSTRG.6310	0.364491	0.787986	0.219766	0.384682	0.473391	0.654252	0.250491	0.287707	0.270513
MSTRG.6313	1.156542	1.578861	1.341158	0	0.425428	0.811447	1.360731	1.185267	1.43133
MSTRG.28931	0	0.213715	0.066595	0.314345	0.154336	0.102663	0.724488	0.542882	0.372848
ARTN	1.483	1.405513	0.623509	1.240239	1.284939	0.830303	1.275196	0.934547	1.849986
ART1	0	0.030123	0	0	0	0	0	0	0
ART3	0.023143	0	0	0	0	0	0	0	0
ART5	0	0	0	0	0	0	0	0	0
ART4	0	0	0	0	0	0	0	0	0
AC129492.3	0.972582	0.540561	1.133419	0.77636	0.619955	0.543958	0.559829	0.713786	0.568096
CRTAM	0	0	0	0	0	0	0	0	0
CADPS2	4.114344	6.021975	5.677384	7.203335	7.660781	6.588864	6.932322	6.48941	5.276644
RLF	5.575379	5.695056	5.476781	8.236786	8.375747	7.648252	7.086439	6.708828	5.276108
USP17L30	0	0	0	0	0	0	0	0	0
CRTAP	43.910343	44.050817	41.928364	29.337402	29.390471	30.963274	42.687317	43.603947	40.92149
ADPGK	12.270742	11.697371	10.423674	16.208281	16.568206	16.363179	11.937413	12.270607	12.927572
CPEB4	3.676279	4.299261	3.93299	4.979359	5.929879	3.292281	4.126782	3.826815	3.140856
CPEB1	4.478848	3.66005	4.324069	3.559287	2.104897	2.554675	2.825346	3.471297	3.47736
CPEB3	0.75275	1.017382	1.063668	3.170851	3.621281	2.734144	1.06431	1.157038	0.737984
CPEB2	6.048702	7.212641	5.355133	16.815797	16.096039	13.321549	6.811284	7.521883	5.104925
SRBD1	2.966417	3.230113	2.311979	3.394334	2.584069	2.691869	4.125815	4.000799	3.16144
ABAT	0.062973	0.016558	0.237494	0.056354	0.112681	0.054526	0.085362	0.03844	0
POU5F1B	0.065662	0.090999	0.122855	0.463087	0.312279	0.205078	0.149629	0.050974	0.07163
BX255925.3	13.824154	11.826996	12.193785	15.662504	13.950626	13.994699	10.964304	10.911784	15.79408
PHOX2A	0	0	0	0	0	0	0.029199	0	0
TRIM75P	0	0	0	0	0	0	0	0	0
UPK2	0.299657	0.190438	0.31348	0	0.162399	0	0.206393	0.186389	0.368245
CFH	18.034895	18.308248	19.341409	100.074939	99.654416	95.167351	21.590052	22.479248	16.507192
CFI	26.515583	24.856314	26.450445	36.923061	38.32722	42.300164	31.48251	28.095528	26.665285
ANKFY1	34.34408	28.782164	27.228976	36.007885	35.83257	28.810825	28.239831	31.944188	26.064326
CFB	1.398053	2.087737	1.839535	42.661009	45.621623	41.898946	2.474521	2.897246	3.673825
AL049634.2	0	0	0	0	0	0	0	0	0
CFP	0.211909	0.024104	0.236134	0.035637	0.141214	0.107908	0.141808	0.114091	0.102531
AAAS	25.29167	27.524418	22.024109	16.843344	19.101138	22.365224	22.145352	22.594831	26.618033
AC068870.4	0.106915	0.039217	0.008329	0.008327	0.115657	0.050765	0.051221	0.00485	0.027755
SIDT1	0.002888	0.010736	0	0.053098	0.009428	0.029265	0	0.00817	0
SIDT2	6.183324	6.194346	5.677716	14.263819	12.818542	13.200213	5.755706	6.073593	6.120963
MSTRG.9997	0	0	0	0.285298	0.375215	0	0	0	0.208381
SAGE1	0	0	0	0	0	0	0	0	0
UFD1	31.955421	31.627688	29.934922	17.163364	16.829866	19.540261	33.777823	32.731862	36.546135
AAGAB	14.875361	14.835749	13.146433	12.967182	14.775637	12.847105	14.747737	14.467771	12.322385
C4orf19	0.059689	0.031334	0.027917	0.038625	0.058532	0.038371	0.044074	0.034005	0
C4orf17	0	0	0	0	0	0	0	0	0
AL591806.2	2.907254	0.100276	2.352016	3.556197	1.417603	3.111358	3.168989	2.459959	3.751574
RFPL4AL1	0	0.092207	0.041562	0.094585	0	0	0.120928	0	0.132308
MSTRG.23421	0.120202	0	0	0.199477	0	0	0	0	0.448276
ABCE1	17.656802	16.666113	16.309577	15.07055	15.20375	14.276233	17.96323	19.074527	13.469476
TEN1-CDK3	0	0	0	0	0	0	0	0	0
MSTRG.23422	0.035344	0.201792	0	0.178322	0.700304	0	0	0	0
MKRN2OS	0.277985	0.082382	0.256039	0.23375	0.407622	0.211809	0.126612	0.071638	0.054198
ATP5IF1	85.685015	84.681079	82.107526	97.764255	70.749374	60.756936	52.883411	55.235708	138.096184
ZNF117	2.132106	2.389312	2.036423	2.342473	2.738624	2.474889	5.12733	4.84125	3.172613
ZNF114	0.028981	0.029257	0.016102	0	0.023176	0	0	0	0
ZNF112	1.826364	2.066834	2.519736	4.275714	4.542778	3.531225	2.32429	2.637006	1.677213
SEZ6L	0	0	0.64998	0	0	0	0	0	0
TMEM200A	2.568465	2.402126	2.200819	0.648579	1.01028	0.817714	2.241109	2.902742	1.97664
PRKAR2A	13.996476	14.347836	13.451809	5.351702	5.847363	4.174024	15.099765	15.534416	14.120024
PRKAR2B	2.609251	2.414301	3.039417	2.638741	2.732906	2.432046	2.546298	2.143629	2.305519
MAGT1	24.382062	24.828834	23.520962	18.581434	16.868878	17.473674	25.768666	24.695915	21.908263
S1PR4	0	0	0.019017	0	0	0	0.138879	0	0.040407
ITGA2B	0.24426	0.169459	0.136984	0.322391	0.103501	0.120126	0.163033	0.216984	0.076632
MSTRG.20520	0.577391	0.78737	0.52007	1.133452	0.874447	0.533682	0.381773	0.348594	0.317952
MSTRG.17325	0	0.038233	0	0.297373	0	0	0.080976	0.11135	0
PHACTR4	14.276917	15.746422	17.548612	19.329193	23.342126	18.768615	14.871505	21.055577	13.464335
MSTRG.10529	0.080998	0	0	0.070783	0.106952	0.077998	0	0	0.40782
PHACTR1	0.031239	0.017151	0.162967	0.031471	0.01177	0.089463	0.023331	0.016518	0.094459
NLGN3	0.675763	0.641395	0.620209	1.242323	1.007429	1.175103	0.656908	0.786617	0.513168
PHACTR3	0	0	0.469388	0	0	0	0	0	0
NLGN1	7.489413	7.347055	7.022063	7.389199	5.980915	4.879297	8.487422	8.29055	6.257505
KRTAP2-3	0	0	0	0	0	0	0	0.132222	0
KRTAP2-2	0	0	0	0	0	0	0	0	0
KRTAP2-1	0	0	0	0	0	0	0	0	0
KRTAP2-4	0	0	0.050821	0	0	0	0	0	0
VMP1	45.19712	44.813182	40.693236	36.731349	37.998198	42.878615	45.048717	44.357329	37.87883
CASP8	3.972496	5.032987	4.748154	6.825299	5.980177	5.297467	5.310897	5.530129	4.177768
NR1D1	8.073724	8.391322	8.992573	6.012107	6.811495	6.940677	8.831398	7.928172	7.280529
NR1D2	11.228734	11.979122	12.386592	11.179591	10.365653	9.083738	12.41306	13.124139	9.622672
PLPBP	13.425584	15.986746	13.83702	13.925499	13.601241	14.234751	16.999719	15.676991	14.862521
OGFR	37.414324	34.905883	37.557732	63.933002	61.736556	54.202547	27.787571	32.576438	49.518888
PTCH2	0.48443	0.368383	0.266235	0.986109	0.717825	0.584319	0.303728	0.264549	0.363159
PTCH1	0.785891	0.631364	0.922258	1.052234	1.311797	0.614598	0.879951	0.746771	0.74039
TIMM44	26.202694	27.417797	23.287097	27.880565	25.010091	26.175822	22.298426	22.579208	30.859369
RAD9B	0.214622	0.385649	0.315236	0.065092	0.153139	0.238311	0.147448	0.328235	0.103878
RAD9A	5.208696	5.398674	3.907001	10.430412	9.570954	10.729492	4.478946	5.086809	5.870368
ERGIC2	5.924159	5.475519	5.413833	4.856177	4.510118	5.176657	6.253958	6.337915	4.520611
ERGIC3	189.450425	186.737533	185.475073	282.518723	290.565511	329.333023	177.125319	178.183424	194.455689
ERGIC1	65.140604	64.303261	64.98901	61.435084	63.803189	61.670123	65.329307	65.554995	64.264849
B3GAT3	31.376953	31.552369	33.757629	49.87916	46.457909	47.196379	26.117527	25.962622	33.363185
B3GAT2	0.113698	0.292701	0.295468	0.104776	0.094388	0.079586	0.091915	0.475415	0.046714
B3GAT1	0	0	0.683345	0	0	0	0	0	0
CALM2	318.089529	318.477702	311.788797	229.379207	227.030788	258.463236	323.055898	327.218719	275.381705
CALM3	160.598971	154.051758	156.980119	159.612192	155.92885	161.371207	166.50818	160.202033	186.783026
SPG21	37.016427	38.539544	39.024443	28.682618	30.340173	31.355623	38.714207	36.079444	37.910471
CALM1	76.173128	74.87384	78.871454	40.969609	44.584405	46.382905	74.275513	71.671482	70.676851
GSDMA	0	0	0	0	0	0	0	0	0
GSDMB	0.853593	0.71479	0.623531	2.726797	3.073873	2.915865	0.695698	0.534424	0.743646
GSDMC	0	0.107446	0.131752	0.203532	0.26643	0.178198	0.023272	0.08562	0
GSDMD	49.285067	44.871547	44.179886	55.781785	52.173139	48.337302	33.510838	34.403883	56.762198
UPK1A	0.347099	0.259811	0.14522	0.587329	0	0.199141	0.232286	0.142319	0.260885
UPK1B	0.030346	0.011473	0	0	0.043096	0	0	0	0
DLGAP2	0	0	0.007742	0.006038	0	0	0	0	0
DLGAP3	0.040944	0.037761	0.070486	0.058828	0.122362	0.031384	0.026267	0.034319	0.023302
DLGAP1	0	0	0.125484	0	0	0	0.002037	0	0
DLGAP4	30.525494	29.522408	25.023166	37.75848	39.999531	40.906179	32.534601	29.952665	30.125603
DLGAP5	21.654719	22.523636	21.672133	6.890043	6.969849	6.632959	27.599751	28.823923	21.81019
FBXL14	8.708362	9.11072	7.833819	11.396438	11.864204	9.767134	7.8942	6.946644	8.893604
OIP5	5.818502	5.824239	6.645234	2.229248	2.159873	2.083764	4.010896	4.850594	6.259213
FAM169A	2.29896	2.296109	2.384481	4.208673	4.875269	2.785795	2.730693	2.529961	1.731969
INO80B-WBP1	0	0	0	0	0	12.106242	0	2.996764	0
PTPN18	8.466327	8.268681	7.486862	8.256759	7.952072	8.472222	8.776316	8.682529	8.318687
PTPN13	6.83936	7.315744	6.145922	7.047104	6.353251	5.241217	8.653165	8.137063	5.548838
PTPN12	29.503104	30.704931	29.994468	26.944395	26.354855	26.698662	36.692812	37.891982	27.289355
PTPN11	28.96217	28.432731	27.463106	15.174625	14.088296	11.113399	32.242195	30.335695	25.377215
MEIOSIN	0	0	0	0	0	0	0	0	0
PTPN14	12.8443	13.530146	12.013368	10.672108	10.067053	6.082194	13.854527	12.507795	10.560165
LYAR	4.407239	4.763675	4.806116	4.325717	3.779644	3.761117	6.058996	5.570682	5.430829
AC090227.2	0	0	0	0	0	0	0	0	0
AL353588.1	0.092013	0	0	0	0	0.085223	0	0	0
C2orf81	2.746191	3.584292	3.199298	3.801288	5.29717	5.130159	2.326995	1.979093	4.44902
C2orf80	0	0	0.321958	0	0	0	0	0	0
DMRTB1	0	0	0	0	0	0	0	0	0
C2orf88	0.221832	0.074205	0.201942	0.306481	0.455402	0.166953	0.341441	0.080696	0.165673
THSD8	0	0.208453	0.414483	0.356067	0.133117	0.212956	0	0	0.235931
MSMP	0.007798	0.03955	0	0.003715	0.024795	0.016866	0.007304	0.010838	0.003109
MZB1	0	0.034037	0.024659	0	0.029971	0	0	0	0
CDK2	32.475681	31.812324	31.974186	21.522106	20.746112	22.401503	33.639812	33.699065	31.333924
MSTRG.27252	1.015404	1.289577	1.02099	2.202979	1.91255	1.320311	2.01261	2.138007	0.835995
HLA-DQB1	0	0	0	0	0	0	0	0	0
MSMB	0	0	0	0	0	0	0	0	0
HLA-DQB2	0	0	0	0	0	0	0	0	0
MSTRG.10721	0.219568	0	0.114197	0.195778	0.714476	0.325286	0.41361	0.095811	0
AL355916.3	0.059475	0.261004	0.356126	0	0	0	0.334036	0.471892	0
CDK7	17.78182	19.375878	16.973263	23.948501	23.052373	25.783928	21.971484	22.850007	19.635636
FOXS1	0	0	0.149782	0	0	0	0.024607	0	0
HAPLN4	0.06376	0	0.033249	0.032995	0	0	0	0	0
CAMKK2	5.096393	5.066615	5.559301	7.972662	8.628849	6.802454	4.502772	4.428308	7.689021
CAMKK1	1.712968	1.530177	1.782374	0.295588	0.250866	0.171794	1.069424	1.350375	1.18727
MYDGF	163.737406	146.080197	146.612222	284.974095	237.097781	223.233196	104.363151	105.363721	191.85841
CHMP3	27.918082	27.313105	24.451637	16.342787	13.950763	13.525586	28.258153	29.301149	26.855664
RPL36AL	126.0019	124.68222	117.058662	90.992668	86.714905	73.550385	100.71685	98.629898	146.239151
CHMP7	17.884503	17.359143	17.881087	18.474709	17.622404	17.622542	17.050011	16.734759	18.825942
CHMP6	20.430276	15.680163	17.049931	15.588388	17.955571	18.261873	16.277075	14.342398	18.714306
CHMP5	54.981033	53.105428	55.320364	59.44779	63.452103	62.863069	55.534467	58.411316	54.366284
OR52N4	0	0	0	0	0	0.061528	0	0	0
OR52N5	0	0	0	0	0	0	0	0	0
OR52N2	0	0	0	0	0	0	0	0	0
OR52N1	0	0	0	0	0	0	0	0	0
LY6G6C	0.168367	0.158462	0.050893	0.077141	0.048047	0	0.055657	0.019133	0.061531
LY6G6D	0.064349	0	0	0	0	0	0	0	0.070019
LY6G6E	0	0	0	0	0	0	0	0	0
HOXA11	0.969767	1.506614	0.958869	1.090425	1.080463	0.846739	0.653221	0.71952	1.016887
HOXA10	0	0	0	0	0	0	0	0	0
GALNTL5	0	0	0	0	0	0	0	0	0
GALNTL6	0.036865	0	0.090082	0.042085	0.052145	0.042006	0.049427	0.029367	0.020633
KRTAP11-1	0	0.045558	0.041437	0	0	0.041971	0	0	0.047074
TDG	11.836567	12.9409	12.934251	12.915561	11.788951	11.794418	13.308696	12.837241	10.179064
MSTRG.10896	0.088453	0.117422	0.119926	0.508542	0.413011	0.233819	0	0.332502	0.23386
MSTRG.17041	0.247286	0	0.261437	0	0	0	0.254628	0.088764	0.053289
TBX2	2.705852	2.628812	2.591407	3.003458	3.681669	4.092548	1.892037	1.735059	1.99058
LOXHD1	0	0	0	0	0	0	0	0	0
LRRC26	0.030542	0	0.02759	0	0	0	0	0	0
LRRC25	0	0	0	0	0	0	0	0	0
LRRC24	0.779361	17.322748	0.683082	1.717346	1.606674	1.314931	0.635175	2.132181	0.924266
LRRC23	4.393318	3.960665	4.201121	3.67654	3.683585	3.789253	3.374478	2.965794	3.687772
MPDU1	58.206706	56.334849	53.594294	43.515329	44.292693	52.345244	54.274676	57.630379	54.535868
LRRC20	4.572908	4.370759	4.956864	3.745994	4.00661	3.461142	4.342009	3.491228	4.580161
LRRC28	5.105251	4.589212	3.673275	2.569234	3.162146	3.630582	5.069392	5.332177	4.404908
GCNT4	0.064235	0.081604	0.072664	0.603258	0.492844	0.465555	0.037837	0.127432	0.090069
GCNT7	0.106745	0.162198	0.152972	0.399374	0.173134	0.021155	0.185574	0.148694	0.064241
GCNT1	5.898037	6.37732	6.322782	7.300566	7.254462	6.328741	7.025946	7.87105	5.884371
GCNT3	0.008858	0.13146	0.007476	0.023911	0	0	0.099553	0	0.010252
GCNT2	30.618606	31.657674	30.057858	23.805387	22.651777	20.048628	33.126679	31.596361	28.268967
MBD3L2B	0	0	0	0	0	0	0	0	0
LPCAT4	18.41894	17.354563	16.859753	15.774847	16.376553	18.637246	17.468707	16.22185	17.65494
LPCAT2	4.281938	4.109716	4.116579	8.11823	7.686268	7.062041	4.620315	4.446772	4.077583
LPCAT3	21.145226	21.699852	22.293499	13.410245	13.515241	15.442501	19.481512	20.691644	18.995323
LPCAT1	31.134114	29.298641	29.652279	33.915117	33.563705	32.151449	28.911401	26.759317	30.572574
TAGLN	1.193582	0.899559	1.072371	1.677554	1.284859	0.977176	0.798713	1.204155	1.313775
CCDC178	0	0	0	0	0	0	0	0	0
CCDC179	0	0	0	0	0.010761	0	0	0	0
ALPP	0	0	0	0	0	0.033627	0	0	0.028473
CCDC170	0.036443	0.067261	0.078032	0.051811	0	0.057245	0.115133	0.16462	0.050636
CCDC171	0.992001	0.768069	0.642384	0.740725	0.586851	0.528104	0.941971	1.049857	0.567296
CCDC172	0	0.033556	0	0	0	0	0	0	0
CCDC173	0.100334	0.094671	0.15796	0.202974	0.097953	0.217931	0.377312	0.287894	0.201455
CCDC174	5.536709	5.469551	6.164027	9.596699	8.510247	8.882636	6.430758	6.012377	6.399785
CCDC175	0	0	0	0	0	0	0	0	0.014261
CCDC177	0	0	0.03431	0.015081	0.021141	0.013001	0	0	0
PDK1	4.540662	4.847119	3.609399	2.371646	2.395598	2.344279	3.399736	3.715394	2.304534
PDK3	2.758662	2.465147	2.223437	0.83136	0.946717	0.91046	2.88879	3.063073	2.393325
PDK2	7.815196	7.195151	7.431742	8.798543	9.875769	9.90315	6.468552	6.710919	6.978602
ALPG	0	0	0	0	0	0	0	0	0
PDK4	0.40719	0.498692	0.185457	0.335709	0.527142	0.280024	0.360604	0.497527	0.241334
LNPEP	8.997494	9.085232	9.027061	11.736969	11.622191	8.833563	9.829905	10.828741	7.137393
ALPI	0	0	0	0	0	0	0	0	0
SEC61A1	94.483511	95.718676	93.471727	158.613035	162.048627	160.004621	94.32406	97.171754	95.918397
SEC61A2	15.253909	12.992747	11.813409	14.703673	15.734721	16.324226	12.936209	11.757854	9.893329
ALPL	0	0	0	0	0.017192	0	0	0	0.062126
PECR	3.955643	3.489126	3.444876	1.747975	1.890674	1.7056	3.883868	4.281485	3.804154
MSTRG.2509	0.261336	0	0	0	0	0	0	0	0
DDIT3	24.264629	24.818357	21.400151	59.911047	62.341694	61.250424	21.842809	22.281228	28.865511
DDIT4	124.661498	129.700995	111.934683	75.876496	69.914864	62.625433	91.286163	90.282018	129.947125
MSTRG.3670	1.690561	0.702611	1.005079	0.346861	0.480646	0.672291	0.817878	0.894614	0.249743
RIIAD1	0	0	0	0	0	0	0	0	0
MSTRG.4901	0.525648	0.295202	0.178344	0.236026	0.250653	0.083805	0.445838	0.522516	0.494218
GOLGA8T	0.225027	0.142615	0.346292	0.367828	0.242275	0.09127	0.155938	0.233914	0.129083
GOLGA8Q	0.336507	0.333015	0.405982	0.464164	0.351093	0.320502	0.235993	0.387579	0.26983
GOLGA8S	0.007884	0	0.019735	0	0	0	0	0	0
GOLGA8R	0.569475	0.478906	0.63558	1.065464	0.965004	0.395611	0.689034	0.490881	0.810999
GOLGA8M	0.072401	0.06116	0.304724	0.159407	0.084294	0.074186	0	0.146433	0.160747
GOLGA8O	0.548615	0.77288	0.582232	1.244746	1.160537	0.840072	0.877066	0.819124	0.762958
GOLGA8N	0.568991	0.509317	0.269506	0.954601	0.520979	0.918541	0.425861	1.010024	0.504697
GOLGA8H	0.793411	0.525226	0.506695	0.717777	0.542414	0.757776	0.741259	0.543337	0.407236
GOLGA8K	0.134837	0.205736	0.124846	0.499739	0.156532	0.155984	0.060293	0.382588	0.162758
GOLGA8J	0.142341	0.147979	0.148692	0.177344	0.118413	0.109588	0.052719	0.100192	0.163466
GOLGA8G	0	0	0	0	0	0	0	0	0
GOLGA8F	0.008643	0	0.001589	0	0	0	0	0	0
GOLGA8A	10.236118	9.155072	9.074831	15.381739	12.933346	8.211464	11.455326	9.644272	9.420698
GOLGA8B	17.822992	20.399649	16.532953	22.51097	24.461877	22.620992	23.130839	20.432997	21.531707
CT45A9	0.130487	0.145679	0.054347	0.108511	0.084621	0.191125	0.211187	0.198125	0.049299
CT45A8	0	0.169024	0.059972	0.083213	0.099972	0.185519	0.221215	0.128734	0.078332
MSTRG.776	0.159653	0.129481	0	0.4853	0.739239	0.429985	0.481079	0.217767	0.150645
MSTRG.777	0	0.185024	0.031267	0.216033	0.271567	0.601342	0.082372	0.063277	0.096996
MSTRG.8597	0	0.065306	0.144467	0.230745	0.10919	0.53659	0	0	0
MSTRG.8596	0.140683	0	0	0	0	0	0	0.725155	0
CT45A1	5.922678	6.326809	3.304861	6.592389	6.797375	2.846597	6.029378	6.780092	7.100628
PTPMT1	25.20795	23.387864	25.072578	27.437019	26.205361	28.004888	20.422219	20.760523	29.451131
CT45A2	0.100196	0.168009	0.0932	0.146135	0.122007	0.161461	0.178962	0.177158	0.083793
CT45A5	2.088207	0.903015	0.780245	0.576241	0.458146	1.699154	1.551467	2.116577	0.34388
CT45A7	0.212848	1.007784	1.144657	0.472859	0.473778	0.53774	1.52342	0.340111	0.861122
CT45A6	0.17081	0.910213	0.987211	0.451314	0.452917	1.635996	0.743047	0.753575	0.593135
FTCDNL1	0.797462	1.192302	0.474269	0.424066	0.36281	0.444751	0.915929	0.55152	0.666124
VMO1	0.704901	0.285846	0.973125	0.885576	0.557991	0.75126	0.880364	0.543383	1.017089
MSTRG.18175	2.646678	3.004977	3.36111	4.580423	4.913733	4.33756	1.979257	2.196882	3.72777
MSTRG.18174	0	0	0	0	0	0	0	0	0.112691
MSTRG.18173	0.180034	0.107035	0.162978	1.089111	1.17623	1.411755	0.336203	0.170854	0.292358
MSTRG.18172	0.166365	0.177996	0	0	0.495296	0	0.063068	0.148113	0.225043
NPC2	219.320158	228.464223	208.754818	99.527018	96.628827	103.131846	197.314564	189.396098	208.400929
NPC1	7.736047	7.636641	7.671507	7.054646	6.969586	5.818808	8.588285	7.669406	7.670884
RAB3GAP2	8.221246	8.921772	7.597695	12.045621	12.148241	9.227485	9.433701	10.798674	7.384346
BHLHA15	0.068725	0.163419	0.115491	0.046335	0.153041	0.075348	0.082811	0.155786	0.151
RAB3GAP1	15.287574	16.95352	16.574017	15.474219	16.355537	14.437881	17.374796	15.810588	13.542571
C3orf52	0	0	0	0	0	0	0	0	0
C3orf56	0	0	0	0	0	0	0	0	0
DAG1	48.140651	48.060422	48.023662	46.737066	45.367386	41.463873	48.570785	47.228487	44.036616
ETHE1	35.520023	38.458986	31.719398	25.272248	22.700171	22.36921	24.679384	26.398118	41.440385
SGSM3	13.252515	14.161489	15.675757	12.625504	13.957906	12.472993	11.383427	13.603335	17.537231
KDM1A	23.458782	23.959828	22.924237	22.069611	23.988106	24.127016	23.579411	22.210039	23.272418
KDM1B	4.02222	5.072159	4.238686	3.703864	3.620052	2.722492	4.992387	5.327592	3.451162
CIAO2A	33.306367	34.722817	31.163221	24.270331	25.68913	28.817507	36.204552	31.506315	29.93847
CIAO2B	78.33487	77.171258	76.721336	63.486604	57.481155	51.777223	55.584893	52.33995	93.878659
CKS1B	75.806445	74.966674	63.314409	32.791472	33.042494	35.837266	58.612921	54.619159	73.784803
MSTRG.9246	0.275636	0.215413	0.210315	0	0	0	0.214556	0.642775	0.46596
OR1S1	0	0	0	0	0	0	0	0	0
OR1S2	0	0	0	0	0	0	0	0	0
MSTRG.9242	0.197713	0.157241	0	0.159104	0.064431	0	0.341058	0	0.402664
MSTRG.9248	0.377279	0.188266	0.433154	0.035353	0.038553	0.055485	0.594943	0.319472	0.267797
FCER1G	0	0	0	0	0.148134	0.057695	0.550227	0.5222	0
BTG4	0	0	0	0	0	0	0	0	0
FCER1A	0	0	0	0	0	0	0	0	0
BTG2	0.665612	0.67044	0.81847	4.944063	4.716733	4.499286	0.307226	0.403091	0.370527
SOSTDC1	0.044244	0.019939	0.043481	0	0.178905	0	0	0.036169	0
SRD5A3	4.389411	4.357748	3.544675	2.942231	3.18894	3.705689	4.224867	4.366572	3.855966
SRD5A2	0	0.012765	0.059323	0	0.024456	0	0.008852	0	0
SRD5A1	4.673388	4.676236	3.710708	3.974032	3.671628	3.484652	3.403203	4.365889	3.593901
ARMT1	10.620348	10.723788	10.302283	7.244976	7.670083	7.476624	11.735929	11.191387	8.927441
GGA1	14.444334	15.195689	15.841189	18.945583	16.341133	16.121715	13.795011	12.511301	14.947314
GGA3	13.509127	14.483393	12.909931	14.353858	13.848995	14.154989	13.54251	14.558183	13.220892
GGA2	9.387641	10.095051	8.385874	9.80903	8.746091	8.096325	9.616654	9.510757	8.812265
FHOD1	13.882105	15.016022	12.766188	7.3239	7.685387	8.816669	14.203043	15.357137	16.821845
FHOD3	2.947103	3.198512	2.99634	3.943423	4.265536	4.169991	2.662549	2.507647	2.998367
GJC2	0.883431	0.76564	0.873381	1.101548	0.951862	0.78989	0.201489	0.536558	1.034598
GJC3	0	0.150532	0.047315	0.173902	0.094776	0	0.035927	0	0.073674
GJC1	3.392438	3.370663	3.427849	3.57082	3.173527	2.627236	3.954497	3.428226	3.754359
MSTRG.50	1.02036	1.686119	1.944507	1.059045	0.975223	0.944061	1.46755	1.01365	1.129826
MSTRG.51	0.506242	0.70171	0.577434	0.428814	0.383201	0.083101	0.557831	0.52807	0.807471
PSMB7	137.944195	136.833008	119.040874	82.548782	80.803123	79.033554	115.463088	117.205105	133.061407
PSMB6	191.651808	174.579866	166.200871	114.040443	109.189741	109.139637	155.496678	149.674049	201.264889
PSMB5	117.939059	111.301911	107.648883	87.874475	82.312939	74.338927	94.419166	89.496324	139.229308
C14orf119	11.083407	13.582814	10.391434	11.282734	10.976984	13.872507	13.734145	13.215416	10.538075
PSMB3	244.880364	242.8195	208.312172	128.994499	141.69612	141.909639	215.546464	205.78769	248.798356
PSMB2	62.95303	60.138645	54.544746	42.977882	42.915667	50.307701	64.984192	64.729271	56.897305
PSMB1	135.619766	131.840591	124.729225	88.482918	92.017601	97.250519	116.333061	118.21492	137.48407
LMBR1L	5.983454	5.161022	5.627414	7.103398	6.477988	6.477091	4.546003	4.296313	5.323295
TDGF1	0	0	0	0	0	0	0	0	0
FAM90A23P	0	0	0	0	0	0	0	0	0
LTN1	4.292036	4.996442	4.458442	6.778258	5.930373	5.299984	5.429558	5.341229	3.679833
TRIML2	0	0	0	0	0	0.028639	0	0.058087	0.075609
TRIML1	0	0	0	0	0	0	0	0	0
NACC2	27.31356	26.033864	24.535794	17.139017	16.218726	13.428127	22.187318	19.497315	25.664064
VPS13D	6.274018	6.252636	6.186275	5.518556	4.989063	4.180593	6.841767	6.425246	6.015419
NACC1	52.007479	47.656884	48.604537	55.278788	52.521875	48.163507	42.163899	42.517488	55.863433
VPS13A	3.804642	4.885179	3.790138	4.236064	3.905699	2.608233	5.253488	5.062113	3.246591
SH3KBP1	9.187068	8.753432	7.388832	6.926603	7.941856	8.58254	9.116185	9.256695	8.056361
VPS13C	5.284886	5.318776	4.718995	8.665091	7.466868	5.440661	6.256011	6.632522	4.411487
VPS13B	3.610072	3.79279	3.413433	3.531099	3.125987	2.161883	4.360451	4.544697	3.01599
BEX5	0	0	0.046789	0	0	0	0	0	0
BEX4	0	0.07504	1.324989	0.426581	0.396599	0.387325	0	0.034148	0.07591
BEX3	106.093087	108.671687	99.455703	312.701421	273.655187	232.507365	70.679856	68.471892	116.410552
BEX2	2.697318	1.800703	3.758759	4.887827	4.863976	4.438954	2.565407	2.194418	2.859249
BEX1	1.144555	0.927342	2.251138	1.458891	0.982534	0.895438	1.326465	1.315275	1.313523
MSTRG.28874	0.204063	0.388522	0.155927	0.108976	0.139735	0	0.428311	0.620797	0.223782
TMEM160	59.446613	57.001148	56.146065	30.848593	29.56756	28.498577	34.693146	31.88459	73.200821
TMEM163	0	0.07907	0.222659	0.48223	0.328287	0.247707	0.063237	0	0.083261
TMEM165	36.886253	35.372254	36.538159	46.11531	50.188228	48.177219	31.131182	36.56086	35.320251
TMEM164	8.435712	8.144297	7.716172	7.341571	5.553015	5.966792	8.292093	8.83904	7.715315
FOXN4	0	0	0.063186	0	0.023626	0	0	0	0
TMEM168	3.865314	4.108808	3.709876	4.675715	5.05266	4.832823	5.005594	3.968357	3.156119
EVI2B	0.78864	0.791786	0.715789	0.494107	0.187632	0.487415	1.317255	1.128945	0.683444
FOXN1	0	0	0	0	0	0	0	0	0
FOXN2	2.198248	2.185147	3.05172	2.855851	3.108152	2.68515	2.870067	2.477381	1.891419
FOXN3	7.613757	7.502436	7.343856	8.539905	7.762357	6.427526	9.116353	8.362533	6.878352
NICN1	4.744079	3.089582	4.59026	5.926326	6.074257	5.189313	2.660739	0.947338	2.601565
COL14A1	6.782592	6.930929	7.043363	20.719403	22.076218	16.937671	8.97367	8.34406	6.769218
IFFO1	12.731348	11.105924	11.565096	10.045556	9.052221	8.574291	10.635022	9.415168	13.883959
TAP2	15.300446	14.803112	16.557452	77.326256	74.269101	62.95051	12.763008	17.188042	18.601856
SNAP91	0	0	0.324835	0	0	0	0	0	0
AC010646.1	0	0	0	0	0	0	0	0	0
MACROD2	0	0	0.081917	0	0	0	0	0	0
MACROD1	6.306662	6.76003	5.761291	9.949768	11.602696	10.618517	5.868827	5.049894	6.029158
PPIL1	22.965927	23.934046	20.833776	22.703232	22.088852	24.104502	22.685955	21.802805	22.035646
KRR1	4.299795	4.127764	4.64011	3.939797	4.010085	3.630887	4.792671	4.888792	3.750973
MSTRG.8929	0.060461	0.16132	0.050061	0	0	0	0.141846	0.070388	0
MSTRG.28640	0	7.39556	0	0	0	0	0	0	2.541916
SYCE1	0.138171	0.128864	0.009869	0.313963	0.283019	0.16536	0.012414	0.041136	0.095979
C8orf48	0	0	0.058911	0	0	0.031524	0	0	0
TP53I3	19.052875	17.476088	15.997142	14.435635	15.43899	12.364462	15.247386	13.815354	20.790261
MB	0.045739	0	0	0	0.103991	0.082096	0	0	0.060853
SLC18A3	0	0	0	0	0	0	0	0	0
SLC18A2	0.095583	0.123379	0.120981	0.099581	0.038738	0.073217	0.135479	0.138069	0.08116
SLC18A1	0	0	0	0	0	0	0	0	0
RALBP1	35.53965	35.817127	34.309816	27.257165	27.111473	25.914262	39.727608	38.843713	36.469044
ZNF831	0	0	0	0	0	0	0	0	0
ZNF830	3.145659	4.192216	4.049317	6.203217	6.433685	4.99461	3.328953	3.524794	3.884373
ZNF835	0	0	0	0	0	0	0	0	0
ZNF837	2.646743	2.676448	2.47024	3.19786	2.698759	2.729559	1.782873	1.799413	3.266363
ZNF836	3.721402	4.567984	3.083312	6.063965	5.4469	4.587903	5.538161	3.934118	3.432548
ZNF839	4.947892	4.533141	3.634937	5.064339	4.960883	5.125567	3.834284	4.186349	4.520786
LRIF1	4.854046	4.062689	3.796396	6.637108	8.123518	8.067433	4.275622	4.440841	3.648275
FAM91A1	28.352025	31.055675	28.095624	18.9225	19.961683	15.415498	37.363398	34.411634	26.644509
MSTRG.20224	0.243674	0.098502	0.450111	0.70298	0.274243	0.349622	0.084173	0.231363	0.059775
MSTRG.20225	3.598628	3.153752	2.863642	4.374938	3.672589	3.319261	4.784799	4.167884	3.194794
TUNAR	0	0	0	0	0	0	0	0	0
MSTRG.20220	1.7018	2.074389	1.734185	1.932469	1.985834	1.46212	1.772064	2.026461	1.989903
SUGCT	0.158303	0.087047	0.131082	0.489495	0.585063	0.682601	0.170819	0.199489	0.398778
TSPY8	0	0	0	0	0	0	0	0	0
TSPY4	0	0	0	0	0	0	0	0	0
ZPBP	0	0	0	0	0	0	0	0	0
TSPY2	0	0	0	0	0	0	0	0	0
TSPY1	0	0	0	0	0	0	0	0	0
RAB33A	0.497013	0	0.842836	0	0	0	0	0	0.076496
SLC17A9	0	0	0	0	0.013373	0	0	0	0
RAB33B	2.319885	2.055586	2.101339	3.27721	3.574579	3.116113	2.05134	2.05364	1.688506
SLC17A4	0	0	0	0	0	0	0	0.017984	0
SLC17A5	4.133486	4.207232	3.935417	10.997826	10.821659	10.728212	4.186555	4.471777	4.021732
SLC17A6	0	0	0.024173	0	0	0	0	0	0
SLC17A7	0.076942	0.066048	1.415747	0.079511	0.042681	0.033618	0.052622	0.120508	0.11111
SLC17A1	0.024713	0	0	0	0	0	0	0	0
SLC17A2	0	0	0	0	0	0	0	0	0
SLC17A3	0	0	0	0	0	0	0	0	0
C16orf54	0	0	0	0	0	0	0	0	0
ITCH	41.126811	11.265199	10.605226	13.862957	14.659567	13.21196	12.927066	13.505212	9.324848
CHMP4A	30.808128	29.941507	26.351287	18.699744	23.499564	25.935984	22.340874	24.140173	29.424646
CHMP4B	62.334137	67.583786	60.595005	60.153355	63.672642	66.080261	65.025238	61.915581	71.252716
CHMP4C	0	0	0	0	0	0	0	0	0
COBLL1	1.472046	1.07212	1.216951	1.326454	1.599677	0.979879	1.240143	1.281022	0.995805
TMEM255B	1.051355	0.83176	1.363919	0.212336	0.179551	0.024976	0.925917	1.081376	1.495411
TMEM255A	1.895319	2.419744	2.059529	2.264504	2.261215	2.492098	2.417588	2.638095	2.078892
ST7	9.997041	10.79079	9.698452	13.923041	15.896013	16.668115	11.430792	11.2252	11.231831
MSTRG.17289	0	0	0	0	0	0	0.371193	0	0.230419
ZNF304	2.827258	2.871775	3.206825	5.402384	4.912245	4.869641	2.850581	3.110316	3.350198
STH	0.049728	0	0	0.370381	0.109009	0.114033	0	0	0.149467
ZNF302	8.978532	9.28576	8.84321	17.79878	18.194484	18.104623	8.589325	8.255377	6.351124
ZNF300	5.403298	5.238732	5.4691	6.126934	6.001968	6.298664	6.10995	5.942108	4.395229
STS	1.223507	1.258096	1.211679	1.679831	1.450803	1.406443	1.562078	1.498219	1.21868
MSTRG.21575	0.254282	0.139396	0.126928	0.088925	0	0.089577	0.073906	0.081149	0.123878
MSTRG.21571	2.067047	2.555068	2.529863	1.681732	1.499014	1.50131	2.541004	3.115776	1.90845
HOXB13	1.550195	1.527241	1.199337	1.643329	2.023679	1.985843	0.886554	0.997422	1.233011
FBXO17	18.678144	20.033764	15.852782	13.882816	14.03581	11.715529	17.652332	15.528748	21.455421
MSTRG.14883	0.201742	0.099908	0.31667	0.258051	0.348409	0.25282	0.593003	0.162398	0.191104
MSTRG.14885	0	0	0	0.416624	0	0	0	0	0
MSTRG.14884	0.460726	0.285042	1.149549	0.058534	0.046652	0.090059	1.014687	0.919547	0.393557
PPP3CA	15.183443	14.989802	16.054461	11.216214	10.072226	9.947671	16.838916	17.084632	11.951469
PPP3CB	9.708604	11.129571	10.64206	9.003898	10.262864	10.783627	12.216346	10.500318	7.745348
PPP3CC	14.237927	14.798861	12.418173	12.116321	12.784633	12.989236	16.275165	15.735969	12.746988
LIF	4.558646	4.309569	4.099842	12.142563	11.879569	10.797006	2.733416	4.530697	4.34366
RPL12	929.283999	947.659485	897.116497	284.447052	292.266022	301.918488	953.896	941.444932	1005.202332
RPL13	314.257593	307.648713	354.816996	121.87633	134.307501	134.982578	238.503828	231.168391	335.251424
RPL18	910.191699	733.923771	844.93325	491.612522	461.042052	512.313764	725.818095	787.791945	841.404929
ADRA2A	0	0.014425	0.124345	0	0.012965	0.034153	0	0.009116	0.020576
ADRA2B	0.04836	0	0	0	0	0	0	0	0
ADRA2C	0	0	0.040784	0	0	0	0	0	0
TEX26	0	0	0	0	0	0	0	0	0
TEX22	0.683852	0.588482	0.629231	0.969835	0.549355	0.788519	0.878321	0.597517	0.925086
TEX28	0	0	0	0	0	0	0	0	0
TEX29	0	0	0	0	0	0	0.095163	0.109135	0
AC090527.2	0	0	0	0.157384	0	0	0	0	0
SYT8	0	0.09219	0.128911	0.017654	0.069853	0	0	0.020566	0.080317
SYT9	0	0	0	0	0	0	0	0	0
MTCH2	48.324913	48.128583	44.218235	27.843329	27.086483	30.882334	49.119726	45.79471	44.071817
MTCH1	158.991394	147.668662	152.199759	158.580751	158.050388	158.299138	136.779615	133.862704	177.894635
SYT1	6.07302	6.303038	5.787091	5.897233	5.977116	5.005365	5.852426	6.548553	4.741624
SYT2	0.057967	0.023739	0.043192	0.029412	0.052036	0.011873	0.023791	0.008101	0.010277
SYT3	0	0	0.33205	0	0	0	0	0	0
SYT4	0.013596	0	0.279615	0	0.024935	0.011235	0.027178	0.011342	0.038511
SYT5	0.109597	0.463035	0.162883	0.376679	0.518619	0.351553	0.252691	0.047779	0.256493
SYT6	0	0	0	0	0	0	0	0	0
SYT7	0	0.007979	0.190302	0	0.040248	0.017722	0	0.009826	0
TIAL1	16.371331	15.167888	12.399418	16.734474	17.196961	18.118957	18.745525	16.354231	15.95912
AC024598.1	0.357768	0.133248	0.151572	0.121116	0.067215	0.084949	0.491939	0.345938	0.100057
FUBP3	19.441811	18.667333	18.701557	20.366577	19.846235	16.446667	16.049058	14.686712	17.050777
FUBP1	22.375543	22.382615	20.681311	22.561477	22.135417	19.183889	22.252917	25.190628	18.029775
MSTRG.16627	0.206052	0.20454	0	0	0.143801	0	0.223123	0.076679	0
SCHIP1	18.588737	20.035092	17.272261	40.5954	41.472769	50.942518	19.136979	18.314906	15.920848
MARCO	0	0	0	0	0	0	0	0	0
AC004223.3	0.076525	0.059488	0	0.064623	0	0	0	0	0
NBL1	0.099921	0	0.604847	0.484059	0.526894	0.359356	0.157188	0.234148	0.611682
HSFX2	0.12748	0.089711	0.124196	0.283663	0.347133	0.282442	0.348155	0.175592	0.231448
HSFX3	0.073774	0	0	0	0.024404	0	0	0.027506	0.061471
HSFX1	0.127538	0.189029	0.124385	0.283936	0.399623	0.305957	0.394746	0.175861	0.277987
HSFX4	0.207914	0.041441	0	0.057472	0.020917	0	0.004643	0.102592	0
DRC7	0.007373	0	0.0136	0.086793	0.052027	0.023383	0.047883	0.029431	0
DRC3	0.899352	0.613302	0.40182	0.923742	0.635897	0.760644	0.420537	0.455749	0.67291
DRC1	0	0	0	0	0	0.021861	0	0	0.023929
MSTRG.22173	4.547433	4.39056	4.089966	3.344515	3.951726	3.450536	4.770252	5.180711	3.739877
MSTRG.23226	0	0.21506	0	0.395448	0.226788	0	0	0	0
C1orf53	8.023143	9.29264	6.931187	7.104926	7.952639	10.947956	9.288177	6.575796	8.269952
C1orf52	5.117637	5.358128	4.870212	9.807207	10.555128	9.730177	5.565241	4.979531	4.885485
C1orf50	2.331167	2.098066	2.01671	2.741121	2.414226	2.392071	2.029311	1.99771	2.200924
C1orf56	1.884877	1.607435	1.613909	3.771322	3.272429	3.717352	1.477056	1.167404	1.661891
C1orf54	0.589255	1.068676	0.775267	1.172871	0.985845	0.89385	0.570914	0.636473	0.531591
MSTRG.25687	1.086642	0.597383	0.18584	1.070677	0.986551	0.478523	0.880304	0.490436	0.844759
SMPD4	35.405678	31.91551	31.854101	33.645575	30.071978	31.6041	31.332653	32.642672	33.383317
SMPD1	24.738795	24.415574	25.764133	64.794952	65.078199	69.334556	23.296291	21.630838	23.545759
SMPD3	0.305729	0.207967	0.402842	0.574996	0.426678	0.233057	0.253449	0.206641	0.495338
SMPD2	11.989336	10.721543	9.942182	5.025605	4.038736	5.291896	8.623235	9.516189	11.409867
BRIP1	3.095427	3.097129	3.319108	4.392569	4.602988	3.978494	3.964785	4.156887	2.611987
PDE11A	0.068093	0.107757	0.048157	0.042547	0.052041	0.042693	0.029821	0.038845	0.038505
PHOX2B	0	0	0	0	0.021844	0	0	0	0
MSTRG.22791	0.58938	0.591496	0.197739	1.39577	1.464054	2.581912	0.264962	0.490789	0.411922
MSTRG.22792	8.441143	10.953657	8.379297	13.987705	16.149661	15.328027	8.766005	8.695254	8.747911
TTC28	5.795203	5.947175	5.579039	12.327433	11.607909	8.802547	6.296314	6.255862	5.426249
TTC29	0	0.043537	0	0.019123	0	0	0	0	0
TTC24	0.017609	0.018852	0	0	0	0	0.016048	0	0
TTC25	0.880476	0.466442	0.619315	1.938106	2.171098	2.026287	1.075827	0.871587	0.827523
TTC26	3.342008	2.744427	2.58064	2.400831	2.499552	2.395945	3.27498	3.071373	2.378529
TTC27	7.414945	6.748666	6.654239	3.795784	4.080452	3.937968	7.858768	6.997883	6.753487
PATL2	0.07159	0.033904	0.062326	0.951376	0.745685	0.558926	0.068182	0.186258	0.086037
TTC22	0	0	0	0	0	0	0.010697	0	0
TTC23	10.498106	11.389414	10.577903	21.311737	19.493083	19.645163	11.410922	12.357538	9.398889
ENO1	1408.739604	1381.192055	1285.548971	746.449078	732.742726	770.494539	1332.235746	1272.197416	1438.713585
ENO2	29.854127	32.038027	31.917991	21.330292	23.545648	20.862074	30.200955	27.446963	29.300746
ENO3	8.788421	6.578881	6.83952	6.56355	4.518274	5.226954	4.472686	3.838201	7.667383
ENO4	0.242885	0.197024	0.212432	0.488964	0.309495	0.114252	0.39694	0.261163	0.262619
CFD	1.961592	1.553006	1.879107	0.897054	1.026166	0.925174	1.422668	1.763432	2.374637
OBSCN	0.305529	0.215984	0.268272	0.16598	0.18957	0.118893	0.141995	0.246668	0.276399
MSTRG.24240	0.406323	0.330614	0.3865	1.119594	1.164851	0.978442	0.468724	0.338614	0.367859
MCL1	67.474655	69.529685	67.194215	118.292935	113.156289	98.66779	63.90673	62.216346	64.041587
MSTRG.14412	0.203171	0.44281	0.465633	0.949541	0.986723	0.896742	0.142313	0.225249	0.120295
SORBS3	76.647178	65.903381	66.800288	52.354525	47.644276	45.876996	53.485731	53.169644	73.000793
SORBS2	6.429205	5.974456	4.951733	1.403142	0.944042	1.233611	4.495348	4.16249	1.540268
MSTRG.14417	0.117242	0.215938	0	0.361891	0.092396	0.031423	0	0	0.161624
IL18RAP	0	0	0	0	0	0	0	0.016041	0
EOMES	0	0	0.288466	0	0	0	0	0	0
PDSS2	8.562271	8.668321	7.947477	6.882731	7.335485	6.767463	8.502174	7.946672	7.625274
PDSS1	1.995922	2.885063	2.331835	1.634464	2.046301	2.363354	2.710283	2.628532	2.221645
IL17RB	1.942061	1.752604	1.475005	2.00364	1.39581	1.858512	1.869013	1.755509	1.431091
FKBP14	5.80676	6.136673	5.09423	7.580517	7.740049	6.709004	8.572542	7.852313	6.520352
FKBP15	6.951882	7.096108	6.276133	8.017574	8.668543	8.185356	7.836849	7.871785	7.377372
UBE2J1	25.803743	26.880018	26.117868	20.540808	20.612495	20.872742	27.512383	28.073254	21.177691
UBE2J2	23.752131	25.126115	20.075708	21.392837	17.436118	19.339986	21.069186	19.190965	24.543648
FKBP11	11.538601	10.906007	9.65729	28.589214	28.3837	32.339247	8.048362	8.360723	10.872085
FBXO10	5.015631	4.206521	4.349304	7.223703	6.226623	6.201623	4.507673	3.973328	4.554823
FBXO11	9.074995	10.407066	9.67874	12.466754	13.383663	11.512037	11.228138	11.220102	9.441916
FBXO16	2.737192	2.338456	1.598477	4.212359	5.739475	4.38936	3.901941	2.596914	4.052326
TACO1	22.11104	21.382603	18.84627	21.250744	23.901648	23.605968	16.745535	17.760849	23.106131
FBXO15	0.138599	0.189316	0.145355	0.249845	0.2671	0.101294	0.433851	0.49661	0.287968
MTARC1	0.052851	0.01132	0.020175	0.080056	0.046445	0.148371	0.028864	0.037504	0.04571
MTARC2	5.122836	5.078599	4.951725	8.777521	9.494497	9.158321	5.552656	5.542176	5.211523
SFTA3	0.008642	0	0	0	0	0	0	0	0
SFTA2	0	0	0	0	0	0	0	0	0
CNGB1	0.029452	0	0.024965	0	0	0	0	0.008005	0
CNGB3	0	0.11038	0	0	0	0.102939	0	0.23489	0.107473
BCLAF1	32.270706	33.751886	30.914329	21.100914	26.219085	19.825213	38.700522	34.413888	27.467294
BCLAF3	1.459441	1.812022	2.228333	1.85809	2.015835	1.770836	1.648459	2.156263	1.169143
PLA2G6	3.134814	3.155549	3.089572	4.730666	3.541581	4.719033	2.899374	3.095061	3.296989
PLA2G7	0	0	0	0	0	0	0	0	0
PLA2G5	0	0	0	0	0	0	0	0	0
PLA2G3	2.256177	1.399792	1.158426	0.602467	0.373196	0.39808	1.372093	1.505663	1.337728
TMDD1	0.136632	0	0	0	0	0	0	0	0
GDPGP1	1.744738	3.578681	2.351539	2.326012	2.216287	2.249004	2.400765	1.964098	2.743462
CCDC77	3.257882	3.346448	3.656863	4.079116	3.298128	3.05583	3.602856	3.364075	3.011425
KRTAP1-3	0	0	0	0	0	0	0	0	0
KRTAP1-4	0	0.35775	0	0	0	0	0	0	0
KRTAP1-5	0	0	0	0	0.03394	0	0	0	0
CCDC70	0	0	0	0	0	0	0	0	0
CCDC71	7.607437	7.969323	7.772189	9.95456	10.254903	9.633756	7.030522	6.187817	6.802562
CCDC78	2.627174	3.520726	2.068961	1.662109	0.920016	1.888477	2.659363	1.349731	2.596219
GHITM	119.864769	115.504921	108.645073	78.280144	76.825348	82.534462	103.687042	103.549164	108.749733
CSHL1	0	0	0	0	0	0	0	0	0
FKBP1B	0.522906	0.165888	1.104711	0.440544	0.621998	0.191673	1.019355	0.621069	0.901046
FKBP1C	7.181784	6.65121	5.710976	5.023628	4.349337	4.852939	4.060077	4.736156	5.021048
FKBP1A	118.714974	119.999014	118.808562	90.059427	76.886635	72.438209	111.665428	108.911316	105.951883
OSGIN1	3.43628	2.466384	3.351035	4.696245	3.439923	4.639524	3.435673	2.643899	4.501079
MAP10	0	0	0	0	0	0	0	0	0
MAP11	17.41624	15.742507	15.513743	11.947719	10.940368	11.207102	13.967296	14.538564	18.385427
LGALS9C	0.168956	0.032893	0	0.077286	0.232844	0.085491	0	0.022158	0.003998
MSTRG.19766	0.68279	0.849516	0.732403	0.535034	0.406994	0.714421	0.807752	1.350967	1.302881
UNC50	12.838637	13.200683	12.474642	18.379523	21.007994	18.630119	11.515709	11.937389	15.676728
NKAIN4	0	0	0.147398	0	0	0	0	0	0
NKAIN3	0.270038	0.568729	0.488486	0.321488	0.200224	0.476859	0.408034	0.510278	0.250256
NKAIN2	0	0	0.14735	0.155002	0.2377	0.213405	0.011695	0.023712	0.013851
NKAIN1	0.037151	0.097132	0.558449	0.137837	0.190845	0.133306	0.01623	0.032746	0.013298
EMP3	302.424713	317.151934	283.308798	131.074618	142.975762	152.56402	267.019944	265.815885	307.286402
MAP1A	1.094711	1.051623	0.959994	0.831901	0.863181	0.736806	1.108179	1.049285	1.011291
MAP1B	64.673662	61.834037	62.743368	24.574088	23.17056	16.596464	80.68045	78.371847	58.251392
IGSF9B	0.090225	0.060581	0.095623	0.053588	0.028989	0.05191	0.08448	0.091282	0.11133
UNC5B	0.426331	0.471518	0.504149	5.758051	5.530769	5.771518	0.318883	0.248372	0.271442
UNC5C	9.92344	10.481338	9.595195	8.863924	8.162714	6.180192	11.419321	11.967031	8.463283
VGF	2.399572	2.026471	2.060616	2.698815	2.678473	3.275648	1.619828	2.008582	2.369389
UNC5A	0	0.04201	0.330402	0.01559	0	0	0	0	0.023672
UNC5D	0.188734	0.31482	0.202836	4.03911	4.071331	3.154516	0.203777	0.250955	0.116415
MAP1S	15.573644	15.313709	15.951981	18.506034	20.025122	19.872887	13.810226	15.132741	18.707157
CCP110	3.457542	3.832604	3.450485	4.322424	4.6084	4.061979	4.825946	4.432254	3.275861
IQANK1	0.068783	0.024928	0.014573	0	0	0	0	0	0.046934
RPL18A	736.193162	756.864113	693.009757	335.335104	350.714767	353.855968	542.433615	554.037507	818.380321
CLEC18A	0.176447	0.137351	0.088655	0.109746	0.155466	0.119324	0.080242	0.13657	0.199492
CEND1	18.844481	17.992281	16.411531	20.938055	22.946154	22.138584	12.959109	13.168498	20.26202
CLEC18B	0.25514	0.113214	0.07178	0.220001	0.32055	0.170715	0.127722	0.040992	0.118518
BORCS7	8.58285	9.021187	7.09817	5.950896	6.725562	7.275823	7.9467	8.308882	7.694954
BORCS6	9.474888	9.352315	7.794791	7.951359	7.507777	6.641369	5.925622	5.39639	10.323359
BORCS5	1.52528	1.775486	1.691675	0.972169	1.056535	0.924581	1.820867	2.089997	1.81174
MFSD11	22.513511	24.115604	19.320297	16.106242	15.162515	15.654234	20.409297	21.436875	20.838055
BORCS8	18.631835	18.958919	17.300861	11.663434	11.524329	15.144113	18.835624	17.28732	23.082253
SDR42E2	0	0	0	0	0	0.039565	0	0.054521	0
SDR42E1	0	0	0	0	0	0	0	0	0
ALOX12B	0.06582	0.055967	0.096558	0.087796	0.123926	0.148876	0	0.022776	0.068761
EPB41L1	2.688386	2.849964	3.192889	1.443986	1.608492	1.012387	2.501543	2.520781	2.297391
PPCDC	2.717232	2.884446	2.535782	2.362245	2.288109	2.153833	2.33025	3.094527	2.421944
EPB41L3	0	0	0.340229	0	0	0	0	0	0
EPB41L2	36.719528	36.875055	33.496829	17.713889	16.894903	13.559952	45.073986	42.129998	31.805209
EPB41L5	2.536641	2.737822	2.580723	2.514707	2.460061	2.141997	3.185577	2.9807	3.07176
ACSS3	3.365244	3.527644	3.099003	3.747161	3.46857	3.734171	4.294383	4.418799	4.171716
ACSS2	26.583806	28.375355	25.348422	8.86846	8.931639	9.581294	23.623907	25.842683	25.496869
ACSS1	0.208242	0.272445	0.229548	1.655527	1.119232	1.008394	0.297224	0.195118	0.175161
KIDINS220	9.893231	10.116449	10.85432	13.867257	13.10501	9.665785	12.411877	12.441538	8.661271
PUDP	3.719003	4.666337	4.419533	4.373002	3.765065	3.018245	4.539892	4.076755	4.335337
PCOLCE2	2.195876	2.241975	2.145715	0.696105	0.920082	0.851861	2.378948	2.053833	2.621485
MAGEH1	2.148376	2.754543	2.751953	7.474867	6.620677	5.713419	1.605923	1.604289	1.898628
WNT3	3.311527	3.087977	2.52997	0.583995	0.596286	0.715109	2.582321	3.062081	2.627482
WNT2	0	0.013581	0	0	0	0	0	0.011416	0
WNT1	0	0	0	0	0	0	0.014947	0	0
LRRN4	0.058224	0	0.007937	0.028936	0.059902	0	0.059575	0.030257	0.019322
LRRN3	0.027966	0.045995	0.10049	0.02871	0	0.056194	0	0.012371	0
WNT6	0.036736	0	0	0.960885	1.880241	1.527756	0.062757	0	0.048468
LRRN1	0	0.01368	0.099584	0	0	0	0.015792	0	0
WNT4	0.267047	0.056214	0.061299	0.034879	0.041854	0.074266	0.064796	0.067462	0.138288
MSTRG.9896	1.420663	0.782924	0.501589	0.966748	1.060447	0.75014	0.569299	0.759292	1.23188
AC098850.3	0.191016	0.184312	0.119024	0.10937	0.196747	0.114305	0.165048	0.154307	0.119308
MSTRG.8418	0.65468	0.85238	0.718838	1.480174	1.121034	0.994515	0.725522	0.926653	0.579199
MSTRG.8415	0.14565	0.31722	0.271207	0.499175	0.253704	0.23132	0.130835	0.04324	0.289376
MSTRG.8416	0.713193	0.409494	0.249476	0.678263	0.628417	0.447044	0.683349	0.402872	0.460089
MSTRG.8413	1.973104	1.654175	1.908613	3.609558	3.256536	1.966579	1.641929	1.873336	1.448804
RNF175	0	0	0.101629	0	0	0	0	0	0
RNF170	6.462062	7.339157	6.783976	9.758249	9.601402	8.99932	6.851165	6.227783	5.486006
MSTRG.4710	0.171258	0	0	0.488558	0	0	0.037081	0.195008	0
PCNA	63.825798	65.574524	63.949572	47.594448	48.499845	55.202718	69.868538	68.031962	64.270606
ZBTB7A	11.371259	11.973128	10.825087	11.419483	11.206929	10.306377	8.873518	8.198572	11.745575
MSTRG.20793	2.088474	2.143534	1.700636	2.554185	2.711005	2.40062	1.906591	2.230055	2.009826
ZBTB7C	0.040262	0.032754	0.046377	0.388619	0.299604	0.473591	0.094611	0.057692	0.102398
ZBTB7B	30.407874	28.139226	29.324703	32.09123	33.039625	29.806745	24.719141	24.943794	32.206325
PCNP	44.881389	44.510203	45.639163	44.534701	44.233438	50.343554	51.423672	48.547477	36.786854
PCNT	6.828084	6.244792	5.857219	6.075942	5.951358	4.778272	7.219646	7.03269	7.005014
STIMATE	8.835255	6.863715	6.612812	5.736795	5.756221	5.079347	6.592896	6.831366	8.448862
UTY	0	0	0	0	0	0	0	0	0
PACRG	0.268026	0.226257	0.350529	0.335999	0.150928	0.214589	0.418436	0.303297	0.436367
DNPH1	5.984915	5.306991	6.974767	8.795195	4.624704	3.482076	3.644852	4.354181	9.137713
ILF3	102.50753	105.040651	96.949331	80.145314	82.56094	67.974904	97.429044	95.049328	102.925939
ILF2	91.356727	91.671505	87.853865	83.331499	85.387155	94.293466	100.01922	96.397597	94.58166
BOK	1.003614	1.328158	1.16238	0.599058	0.615835	0.419329	0.909647	1.070631	1.233234
BOC	0.787529	0.601049	1.045455	3.518983	3.517416	3.292325	0.860982	0.661309	1.098335
DENND2B	16.109702	15.915767	15.238187	27.326611	27.491489	26.724642	13.770589	14.19563	16.799961
DENND2C	0.447584	0.335424	0.296314	0.307735	0.254232	0.35231	0.318115	0.474544	0.291241
DENND2A	8.061982	7.439597	7.805813	34.32719	31.685891	32.843015	8.265708	7.86074	8.212237
DENND2D	0	0.040844	0.022013	0	0.015464	0.016786	0	0.025342	0.072089
GAGE1	0.048469	0.045304	0.074599	0.04656	0	0.04161	0	0.120028	0.044114
PPT1	57.092321	60.511707	57.573479	61.490062	60.954549	68.101869	63.23185	63.901693	55.824305
RABAC1	122.161818	119.438062	114.224182	223.500023	232.115875	225.732745	82.372917	76.668291	134.92328
INPP4B	0.082729	0.043353	0.047364	0.090161	0.121844	0.043858	0.067639	0.028628	0.037441
INPP4A	2.928888	2.947301	3.027599	4.549335	4.272378	3.289452	3.218697	2.937799	2.856261
SAFB	38.386597	38.559977	37.696342	43.991623	44.394359	38.666794	36.397281	33.741642	46.978775
TRNP1	7.597937	7.022265	6.940676	2.442233	2.269287	2.7907	4.17587	5.502869	6.509131
DEFB123	0	0	0	0	0	0	0	0	0
PPP1R26	6.373153	6.062439	5.797235	10.175694	9.478341	7.882727	5.911062	5.422979	7.321362
PPP1R27	0.196726	0.117093	0	0.029645	0.116443	0	0.072493	0.033403	0.132313
PPP1R21	6.097433	7.113497	6.953234	5.259935	5.18605	5.09009	7.330279	6.301241	6.079257
NGLY1	20.67042	20.115135	16.085227	24.445448	25.942653	24.496265	14.668109	14.486592	13.560524
MACO1	5.810806	5.953147	5.785018	10.105287	10.951336	11.368169	6.43124	5.731568	5.882262
MSTRG.28442	0.06741	0.288721	0.175305	0.159332	0.267316	0.354142	0.121966	0.037591	0.08851
MSTRG.28441	0.920068	0.274984	0.369765	1.205344	0.832227	1.232031	3.088032	1.179766	0.49194
LMX1A	0	0	0	0	0	0	0	0	0
ZCCHC24	4.600095	4.366604	4.851213	5.287567	5.215105	4.24903	4.554516	3.720236	4.248168
LMX1B	0.016924	0	0	0	0	0	0	0	0
OR6V1	0	0	0	0	0	0	0.039265	0	0
ETV3L	0	0	0	0	0	0	0	0	0
PPP1R2B	0.128955	0.197023	0.129323	0.111981	0.165112	0.070091	0.117322	0.077711	0.09402
PPP1R2C	0	0	0	0	0	0	0	0	0
KCP	0.053649	0.065572	0.02872	0.127115	0.055289	0.095302	0.058186	0.017487	0.042867
CNR1	25.23077	24.778064	23.328467	38.893122	39.799839	30.827337	26.735495	22.923978	23.145454
GBX2	0.53611	0.46635	0.586982	2.242519	2.464643	2.983272	0.421896	0.477403	0.6115
GBX1	0	0	0	0	0	0	0	0	0
CNR2	0	0.010957	0.019442	0.056834	0	0	0.008641	0	0.035938
GNL3L	6.564357	5.919279	5.169853	3.695923	3.035329	3.214471	5.651912	5.421802	5.53076
MSTRG.29311	2.469946	1.705086	2.519085	2.537732	2.082026	2.594136	2.245575	1.67754	2.30884
MSTRG.29310	0.237359	0.424279	0.237401	0.223941	0.302096	0.453291	0.774674	0.352418	0.277394
MSTRG.29312	0	0	0	0.358363	0.239194	0	0	0	0
AL355315.1	0	0	0	0.009756	0	0	0	0	0
OTULIN	4.28594	4.137954	4.282121	5.582896	4.770296	3.796196	4.49615	4.41812	3.791341
TGS1	3.510766	3.762794	3.314871	4.19081	4.79121	3.990877	4.218683	3.981674	2.882053
ANKS1B	1.601542	1.469247	1.474914	7.950449	7.802698	6.495077	1.633637	1.932952	1.563164
ANKS1A	4.735498	5.1354	4.74773	6.716041	7.602381	5.566605	5.194179	5.071911	5.487748
BMT2	6.293408	5.538613	6.020496	7.713162	7.79767	7.312284	6.323211	6.217193	5.660694
ADAM10	5.725648	5.497599	5.276988	6.873147	6.536189	6.24531	5.821709	6.026056	4.974061
ADAM11	0.398531	0.3279	0.12723	0.317103	0.311449	0.168033	0.275196	0.283883	0.191384
ADAM12	17.036875	16.951879	15.232429	5.040139	4.590213	3.255166	16.834496	18.536746	14.952488
ADAM15	125.959057	121.209573	117.66907	86.595255	86.457952	88.543254	97.524346	97.950559	121.103028
ADAM17	11.562387	10.517743	11.280344	18.452418	19.296752	14.792203	12.019088	13.715434	8.907977
ADAM18	0	0	0	0	0	0	0	0	0
ADAM19	18.907839	21.210998	19.340804	9.046031	9.39215	6.630646	21.17986	20.628896	21.457902
MEPE	0	0	0	0	0	0	0	0	0
HAGH	16.546427	14.616214	16.621903	19.675642	18.753185	19.595719	12.624235	12.106173	20.403225
GLYAT	0	0.371998	0.060415	0	0	0	0.188516	0.146789	0.033986
OPALIN	0	0	0	0	0	0	0	0	0
NEPRO	12.188819	13.01048	10.096913	12.014053	12.231065	11.955745	12.534489	9.752401	9.592965
G3BP2	43.131373	59.893115	43.400424	48.421818	42.25219	47.291467	53.294041	52.669291	45.593297
U2AF1L4	6.90738	10.225763	6.233522	12.881087	10.217846	13.652411	8.514831	8.263139	11.058547
U2AF1L5	24.247896	20.684762	27.301892	38.51594	20.623218	8.092722	18.952808	19.849163	26.373583
NDEL1	22.48323	22.351147	20.871728	34.638291	31.017357	29.775489	24.995538	23.301573	22.186107
SHANK3	1.308889	1.309771	1.262316	3.364734	3.322888	3.044469	0.65558	1.140661	0.993351
SHANK2	0	0	0.06199	0	0	0	0	0	0
SHANK1	0	0.026899	0	0	0	0.004288	0	0	0
PLAC8L1	0.082265	0.258423	0	0.292523	0.443604	0.517721	0.198173	0.277475	0.098599
MSTRG.1400	0	0	0	0	0	0.492925	0	0.098871	0
PCSK9	0	0	0.023971	0	0	0.003289	0	0	0
LINC02210-CRHR1	1.648941	0.972791	1.00481	1.182625	1.360523	1.036377	1.292422	1.567056	1.013376
PCSK2	0	0	0.092287	0	0	0	0	0	0
PCSK1	1.148362	1.265867	0.847311	0.502474	0.392376	0.521744	1.144995	1.489268	0.926901
PCSK6	0.339517	0.301303	0.253675	0.486496	0.679539	0.539188	0.216432	0.362062	0.177017
PCSK7	13.231087	13.249275	11.637162	16.294707	16.074342	15.433165	10.982263	10.047096	11.930541
PCSK4	2.846894	2.221005	1.849604	2.49568	2.315266	2.930956	1.887866	1.793839	2.00104
PCSK5	0.692286	0.579362	0.858666	1.756667	1.529564	1.337981	0.908111	0.85254	0.786212
SP140L	7.46439	8.105812	7.145416	17.590464	13.973583	13.514954	6.170706	9.117261	7.276008
TC2N	0	0	0	0	0	0	0	0	0
PLTP	0.442118	0.699919	0.6415	0.148241	0.064001	0.21349	0.172474	0.263026	0.914093
C11orf1	4.250119	5.368631	4.330988	3.590711	2.775041	5.488983	8.151822	3.877978	2.587892
SETBP1	3.309504	3.294108	2.727374	3.102237	3.392075	2.676671	3.394054	3.020112	2.661596
SAMSN1	0.097447	0.117448	0.190636	0	0.028895	0.052573	0.06913	0.051139	0.084264
FAM151B	0.849069	0.966452	1.01361	1.093435	1.135183	1.055232	1.394763	1.074896	0.764789
FAM151A	0	0	0	0	0	0	0	0	0
MSTRG.21986	0.361953	0.363418	0.148876	0.283103	0.115231	0	0.314123	0.466664	0.240249
PAXIP1	3.942339	5.085455	4.164555	4.913469	4.98973	5.071253	5.463348	4.858795	3.950772
USE1	14.29842	12.375498	15.121565	14.704618	13.215507	13.304666	12.159649	13.594705	18.872139
CNRIP1	19.019975	19.116804	18.743538	9.660136	11.201367	10.541935	20.755934	22.736343	22.493254
MSTRG.13914	0.074956	0	0	0.180464	0.028062	0.306444	0.049376	0.0598	0.050565
APBB3	10.148587	10.061634	8.508289	11.259159	10.886799	10.754747	9.256389	8.481433	9.520744
ARMCX5-GPRASP2	0.328136	1.883968	0.441516	2.857363	0.689111	2.427444	0.113111	0.2955	0.156261
SPINDOC	14.352139	14.596084	13.885928	14.150708	14.549827	14.166231	11.157559	12.536776	16.810816
CDC34	69.168026	63.193917	64.211139	52.986587	52.208589	51.312843	54.559988	52.478173	75.952695
CDC37	144.725623	138.787632	139.086215	96.628308	93.21585	91.285504	110.968092	109.007815	157.03271
OR2T34	0	0	0	0	0	0	0	0	0
OR2T35	0	0	0	0	0	0	0	0	0
OR2T33	0	0	0	0	0	0	0	0	0
MSTRG.17748	0	0.135486	0.196918	0.11903	0	0.194992	0.411229	0.394773	0
MSTRG.24858	0.247193	0.169466	0.202671	0.502561	0.159457	0.354753	0.177604	0.322229	0.316937
SPIN2A	0.759679	0.706543	0.607184	0.716115	0.926628	0.928181	0.672316	0.932692	0.745455
SPIN2B	7.571318	9.849149	9.049979	8.23752	8.120814	8.160681	6.555429	6.88341	7.935369
MSTRG.24852	2.482513	1.475264	1.804397	1.447325	1.465212	1.004028	1.166816	1.220941	1.33171
PGLS	87.496941	85.505134	83.288159	65.238041	66.861298	77.072684	69.897897	70.87299	79.132467
UNKL	3.333395	4.12163	2.955124	4.271328	3.031227	3.48855	3.291407	2.766079	3.52078
CCNA2	22.905146	23.142845	23.865993	9.160534	10.188649	10.242513	25.760094	24.581074	21.195438
WDR1	117.229262	107.705558	101.948447	54.974072	51.899916	51.50259	102.847817	102.461993	111.70198
CCNA1	11.574957	11.309971	9.745024	1.753209	1.532265	1.896081	11.047188	10.940454	10.868696
DYNC1I1	21.65697	20.849346	19.117929	11.427958	10.941258	12.009216	21.05058	20.344091	19.674903
VPS28	56.754572	53.178117	60.656221	56.520581	50.116359	70.112371	50.076749	48.59483	56.784493
DYNC1I2	29.521447	28.918399	28.500952	29.086858	28.391614	29.576752	32.743757	32.21526	25.437567
SKA1	2.276991	1.890002	2.472395	2.307561	1.873862	1.636365	3.51807	4.316977	3.308709
SKA3	4.067526	4.799642	4.982745	2.795329	2.851489	2.931565	6.501284	6.30723	5.506374
SKA2	37.629451	41.300153	36.932792	24.627582	25.36074	24.080327	47.072581	48.458058	39.066611
GRID2IP	0	0.027136	0	0.027682	0.029131	0.051738	0	0	0.061436
PCDH20	6.249196	7.10538	6.380823	21.128057	21.352285	16.694998	7.691228	6.120539	5.06982
C6orf89	28.412611	28.677862	27.63035	29.393064	28.843169	24.858447	30.418027	29.536901	26.258314
PPP1R13B	2.456373	2.269434	2.066818	2.60812	2.450303	2.574983	2.414622	2.558967	2.089985
MSTRG.25720	0	0	0.379998	0	0.24244	0	0	0	0.173419
PPP1R13L	13.419792	12.176695	12.133528	8.598401	11.242217	11.125396	12.573875	10.697977	14.085907
MSTRG.23071	0.526103	0.276296	0.47763	0.809267	0.812181	1.145566	0.317784	0.457539	0.498489
FAM243A	0.298941	0.157173	0.149673	0.028367	0.327172	0.155677	0.160758	0.199301	0.046182
FAM243B	0.214932	0.116143	0.12414	0.027362	0.27047	0.164279	0.112554	0.134604	0.045788
WNT10A	0.096875	0	0.112848	0.213164	0.270869	0.099743	0.026424	0.092033	0.157914
WNT10B	0.370661	0.19169	0.303389	0.191139	0.206032	0.237801	0.117904	0.484188	0.326142
AC022414.1	0.367045	0.338737	0.213266	0.288776	0.26429	0.359466	0.400796	0.430733	0.416914
OR4A47	0	0	0	0	0	0	0	0	0
PYY	0	0	0	0.063924	0.090946	0	0.059476	0	0.144615
TM4SF18	0.095234	0.025848	0.089166	0.012941	0.012677	0.012108	0	0.053536	0.036444
TM4SF19	2.407118	1.786561	2.259196	0.449545	0.64021	0.5435	1.619301	1.641912	1.592296
TMEM35B	6.232135	6.220306	4.976516	10.214711	8.259533	9.165178	6.013123	5.347959	7.391486
TMEM35A	0	0	0.949336	0	0	0	0	0	0
LAMB1	44.688858	47.3856	43.465695	69.666313	70.940751	58.773697	50.314438	51.127714	47.976984
LAMB3	7.648609	7.540853	6.890419	1.399566	0.71202	1.159217	5.732512	5.486753	6.114995
LAMB2	59.682238	55.377382	53.710972	105.143436	102.915965	93.903621	50.983236	47.645905	59.600258
CYSLTR2	0.018938	0	0	0.141292	0.142494	0.182937	0	0	0.026075
LAMB4	0.008491	0.024114	0.045439	0.199605	0.211466	0.253339	0.024552	0.022495	0.028371
CYSLTR1	0	0	0	0	0	0	0	0	0
MPHOSPH9	6.970942	6.520451	7.056492	7.066599	8.449986	7.443069	8.636023	9.293547	6.069126
MPHOSPH8	6.585859	7.560465	6.198987	11.333118	12.394633	10.712252	8.149579	7.720703	8.056781
MSTRG.18247	0.15604	0.170447	0.035469	0	0	0	0.107694	0.124608	0.173334
MSTRG.18246	0	0	0	0	0.282076	0	0.10412	0.081826	0
MSTRG.18248	0	0	0	0.192867	0.181085	0.104413	0	0	0
MPHOSPH6	11.831838	9.838381	9.880035	6.69167	8.403417	7.074423	10.857284	11.685833	9.988995
MSTRG.10035	0.617333	0.51411	0.946606	1.414695	1.680991	1.151648	0.672818	0.503149	0.422512
ASTN2	1.258633	0.376359	0.475095	1.117725	0.782302	1.885235	0.441199	0.601048	0.553039
ASTN1	0	0	0.053084	0	0	0	0	0	0
MLF2	209.941934	186.018849	182.046069	146.584929	142.329226	150.653621	155.415067	147.266145	194.05372
MGA	2.773186	2.963527	2.050774	4.124729	3.843835	2.531081	3.502585	3.309286	2.150871
MSTRG.1075	0.96641	1.038737	1.259881	2.484065	1.1999	1.329082	0.181606	0.92024	1.357855
MGP	30.817711	20.698314	23.9972	108.291572	100.951854	136.423649	23.274698	21.163376	23.111363
HS3ST3B1	17.756958	18.634891	18.57266	33.849949	31.446834	29.155001	15.880147	15.317574	18.356709
SAMD4A	2.911171	2.556982	2.740906	3.51512	3.273613	2.590091	2.907415	2.832638	2.566481
ADSL	18.341089	15.766231	14.986981	11.388177	14.194306	10.410259	13.044489	13.707683	13.26939
SAMD4B	27.629677	26.754	25.76758	32.074705	27.543759	29.935411	24.714209	25.507759	27.098437
GAS2L1	13.515626	11.51458	14.466366	9.445792	8.999363	9.930847	9.973598	9.843012	13.81648
GAS2L3	7.867981	8.095068	8.541372	8.11415	8.749807	6.902952	9.920244	7.849455	6.378838
GAS2L2	0.015433	0	0.046069	0	0.010455	0	0	0	0.015559
FAM53C	16.991374	16.377897	16.211944	18.999454	19.655822	17.28978	17.263121	16.063555	17.072594
TCIM	1.444993	2.048211	1.79892	8.361053	8.357726	9.245434	1.400246	1.158014	1.826895
ZW10	5.77023	7.325686	6.99656	5.897841	6.700049	7.209682	8.167207	9.056763	6.195881
RSRC1	20.424418	19.349134	18.053637	13.532448	12.850128	10.574908	20.483478	19.866579	21.376835
RSRC2	19.016122	20.459127	21.160768	17.956508	20.388512	19.872088	25.147804	21.692801	20.892456
CPN2	0	0	0	0	0.020111	0	0	0	0
CPN1	0	0	0	0	0	0	0	0	0
CDADC1	1.381583	1.752469	1.797027	3.180316	2.872872	2.692354	1.498781	1.688833	1.388073
NLGN2	30.661371	27.861063	28.624537	50.893294	49.879782	45.525247	25.829979	24.80318	30.411166
OR2K2	0	0.149682	0	0.181614	0.352816	0.227499	0	0.044395	0.038447
ARHGAP45	3.160665	2.587608	3.00368	2.267008	2.499541	2.233128	2.248465	2.518427	3.724042
ARHGAP44	0.099953	0.076125	0.152649	0.066496	0.055047	0.068124	0.09089	0.016191	0.139817
CASQ1	0.053001	0	0	0.151409	0.147389	0	0.032963	0.035103	0.042822
ARHGAP40	0	0.019561	0	0.123696	0.021413	0.05805	0	0.016896	0
CASQ2	0.512923	0.582207	0.539531	0.024261	0	0	0.562423	0.51001	0.541301
NUP107	6.349608	7.115101	5.956761	4.562869	4.401633	4.226367	7.403984	7.453725	6.074597
TNNT1	88.048013	75.822289	77.113035	28.913635	28.136089	29.605627	63.858798	65.561597	99.06212
CDC42EP3	31.166463	32.685307	31.387558	39.579973	41.438237	39.547156	37.434002	35.307635	27.093989
CDC42EP2	1.963283	2.666352	2.546862	4.219938	3.14762	2.214334	1.974007	0.002949	3.536718
CDC42EP1	44.263317	40.534608	39.197584	16.794694	16.621555	16.229229	33.445642	33.062955	43.041247
CDC42EP5	0.059726	0	0	0.126378	0	0	0	0	0
CDC42EP4	41.545557	40.482788	40.880624	29.849084	31.56817	29.441852	36.715276	38.764388	43.977368
GPRC6A	0	0	0	0	0	0	0	0	0
TBKBP1	2.072202	2.055567	2.187319	4.394207	3.150266	3.887398	1.18191	1.72342	1.985045
ABI2	10.874848	11.937766	11.163915	10.958912	12.079349	10.324442	10.830784	10.539937	8.193756
ABI3	0	0.032794	0	0	0	0	0	0	0
ABI1	10.137736	10.267946	9.746066	8.215694	7.67154	8.380964	10.035902	10.404362	9.30742
TESC	0	0	0	0	0.025132	0.064125	0	0	0
OTP	0.079327	0	0.024632	0	0	0.020182	0	0	0.067571
PITPNC1	0.483166	0.552817	0.678036	2.065466	2.021527	2.242274	0.413884	0.47255	0.445133
KRT39	0	0	0	0	0.176045	0.217228	0	0	0
AOC1	0	0	0	0	0	0	0	0	0
KRT31	0	0	0	0	0	0	0	0	0
KRT32	0	0.052112	0.024558	0.024499	0	0	0	0	0.019991
KRT35	0	0	0	0	0	0	0.030439	0	0
KRT34	0.044621	0	0.046364	0	0	0	0.027084	0	0.028189
KRT37	0	0	0	0	0	0	0	0	0
KRT36	0.03135	0	0	0	0	0	0	0	0.019893
IL21	0	0	0	0	0	0	0	0	0
IL20	0	0	0	0.044258	0	0	0	0	0
IL22	0	0	0	0	0	0	0	0	0
IL25	0	0	0	0	0	0	0	0	0
IL24	0	0.064671	0.022032	0	0	0	0	0	0.015291
IL27	0	0	0	0	0	0	0	0	0
IL26	0	0	0	0	0	0	0	0	0
FDFT1	389.042107	389.445639	350.635429	74.221241	77.055039	79.928361	328.217005	350.268147	341.941228
EPX	0.013449	0.022489	0.039724	0.04905	0.057575	0.058455	0.077755	0.04137	0
CLINT1	29.409988	30.689632	29.193492	42.817688	47.955245	38.373527	40.760094	40.094069	25.146703
MSTRG.3346	0.409396	0.410162	0.539304	0.149846	0.172538	0.391629	0.251699	0.415125	0.247338
DMAP1	31.226975	27.904874	27.649978	21.767623	21.789777	24.387583	25.974509	26.550424	32.32364
SLC22A7	0	0	0	0	0	0	0	0	0
AHRR	0.283232	0.189873	0.056655	0.077604	0.238412	0.076454	0.114449	0.046262	0.07856
ADCY4	0	0	0	0	0	0	0	0	0
ADCY5	0.098898	0.161027	0.112964	0.390063	0.342335	0.458287	0.132096	0.180866	0.128581
ADCY6	8.408946	7.197241	6.844339	14.648674	13.407311	10.748753	7.397954	6.923407	8.475581
ADCY7	3.334504	2.972363	3.067392	1.856115	1.545446	1.136056	2.603129	2.925527	2.692418
ADCY1	0	0	0.045206	0	0	0.00421	0	0	0.009157
ADCY2	0	0	0.049772	0	0	0	0	0	0
ADCY3	12.629301	12.327715	11.984103	9.692536	8.821776	8.289019	10.972261	11.231411	11.864661
ADCY8	0.011822	0	0	0	0	0	0	0	0
ADCY9	3.069701	3.275881	2.796687	4.552235	4.420909	3.558741	3.089249	3.176217	3.194154
NUCKS1	86.283707	91.300652	86.368271	59.816002	60.773819	53.43391	96.223625	94.765869	73.485176
DDI2	2.343727	2.451977	2.262499	3.108466	3.258431	2.260049	2.855553	2.743446	2.082447
DDI1	0	0.040157	0	0	0.084063	0	0	0	0
XRCC1	20.660482	20.793948	20.579144	19.145679	17.091349	17.742394	17.214496	18.732049	23.453417
XRCC3	5.932342	5.948602	4.580037	6.552948	5.79986	6.222664	5.215271	4.511797	6.057576
XRCC2	2.84544	3.096618	2.511122	2.882141	2.704334	2.383841	3.224793	2.997098	2.821709
XRCC5	88.234382	91.526524	84.979851	59.945048	65.031317	68.823509	101.628858	99.875085	80.964229
XRCC4	3.927861	4.43404	3.636823	3.58941	3.469597	4.304011	6.263386	4.891907	5.100461
XRCC6	186.844137	183.321347	178.059081	102.541277	120.306069	116.491611	190.251774	201.76848	178.934754
MEIS3	24.075295	20.620823	22.994137	35.417815	36.139323	31.830475	17.981045	17.485696	23.745225
MEIS2	106.296211	102.028798	99.174698	153.176794	139.95946	116.849378	114.654712	112.766117	109.620988
MEIS1	2.264671	2.201274	1.756712	2.134779	2.436373	2.228999	1.880992	2.18486	1.577178
PCDHAC2	0	0.016093	0.135163	0.100077	0.05179	0.018057	0.022543	0	0
PCDHAC1	0	0	0.012207	0.183507	0.077518	0.112255	0	0	0
CTLA4	0	0	0	0	0	0	0	0	0
ESPNL	0	0.010869	0.010241	0.009284	0.025277	0	0.011126	0	0
HLA-DPA1	0	0	0	0	0	0	0	0	0
RSL1D1	12.918255	12.534112	17.135325	12.940202	13.867529	14.057678	14.956851	16.551003	12.706975
DDX60	7.199041	7.851112	8.512223	20.280004	21.943021	17.330302	9.00672	11.868675	8.646695
MSTRG.863	0.642632	0.75798	0.812224	0.841709	0.182574	0.252595	0.752033	0.900213	0.795172
MSTRG.864	1.050179	1.312813	0.791283	0.513494	0.396773	0.226356	0.597586	0.504053	0.601312
NHLRC4	0.371485	0.312837	0.116956	0.731828	0.893493	0.90261	0.25631	0.186267	0.272237
AC018523.2	2.489862	2.558144	2.331405	2.285022	1.648217	1.666863	1.939992	1.913852	2.962915
ADCY10	0.034861	0.053058	0.023919	0.040981	0.04726	0.168914	0.048928	0.097256	0.065304
OPN1MW	0	0	0.0053	0	0	0	0	0	0
KCNA7	0.26341	0.251922	0.155899	0.126622	0.165515	0.08475	0.391489	0.167033	0.188565
KCNA4	0	0	0	0	0	0	0	0	0
KCNA5	0	0	0.01595	0	0	0	0	0	0
MFSD4B	0.684282	0.911332	0.530065	1.55129	1.653197	1.526189	0.791773	0.947326	0.636598
KCNA3	0.014913	0	0	0	0	0	0	0	0
MFSD4A	0.15586	0.122258	0.180436	0.115813	0.181326	0.176675	0.071486	0.203999	0.146391
OPTN	37.716843	40.503817	39.751912	68.463824	74.213273	64.865505	40.381339	44.424233	43.6661
BHMT	0	0	0	0	0	0	0	0.049945	0
OPTC	0	0	0	0	0	0	0	0	0
MCCC2	36.706979	39.947272	39.488635	25.15156	25.714481	28.044816	42.201586	42.697312	33.488203
FTO	8.716687	9.081709	8.182223	10.872305	10.039864	11.142908	10.856045	9.574321	7.818116
ACACA	44.753972	43.823875	43.117311	18.290471	17.56775	14.809077	45.610359	45.536032	39.845284
ACACB	2.660252	2.297042	2.069584	4.308555	3.921995	3.052819	2.575181	2.700348	2.723833
TNK1	0.935641	0.804043	0.720182	0.464321	0.789283	0.602555	1.05325	0.717342	0.853389
PLA2G2A	0	0	0	0	0	0	0	0	0
PLA2G2C	0	0	0	0	0	0	0	0	0
PLA2G2E	0	0	0	0	0	0	0	0	0
PLA2G2D	0	0	0	0	0	0	0	0	0
PLA2G2F	0	0	0	0	0	0	0	0	0
OR8J3	0	0	0	0	0	0	0	0	0
OR8J1	0	0	0	0	0	0	0	0	0
CYFIP1	31.118552	34.543703	31.807448	19.584031	20.116565	18.931036	39.143757	34.064079	32.042617
CYFIP2	2.106211	2.607323	2.366372	1.526638	1.528699	1.311595	2.422462	2.02493	2.239752
KRTAP29-1	0	0	0	0	0	0	0	0	0
MSTRG.21256	0.097809	0	0.152936	0.456374	0.304483	0.365658	0.167264	0.211665	0.141477
MSTRG.21250	0.603223	0.318926	0.432737	0.752895	0.960164	0.490527	0.608701	0.716358	0.328255
LHPP	4.265588	5.45581	5.625239	8.700703	5.355189	7.806056	5.568366	2.833093	5.958096
NUP188	16.980141	15.813687	15.707522	11.865848	12.153545	12.69828	17.939852	18.175774	15.645389
GLT8D2	4.182803	4.868989	3.947514	1.876175	2.168924	1.619632	4.45733	4.682064	4.4029
GLT8D1	14.448474	15.398853	15.492769	29.143012	27.267148	31.779898	14.43745	15.891478	14.705242
OR2C3	0	0	0	0	0	0	0.006382	0	0
OR2C1	0	0	0	0	0	0.021855	0	0	0.037031
REG1A	0	0	0	0	0	0	0	0	0
REG1B	0	0	0	0	0	0	0	0	0
MRGPRD	0	0	0	0	0	0	0	0	0
MRGPRE	0	0	0	0	0	0	0	0	0
MRGPRF	0	0.018959	0	0	0.019105	0.039391	0	0	0
MRGPRG	0	0	0	0	0	0	0	0	0
TTC39B	2.551784	2.846139	2.75155	5.107551	5.442101	4.242785	2.590517	3.157619	2.046581
HES2	0.118469	0.310117	0.050643	0.046457	0	0.050234	0.034655	0.106771	0.085546
BPNT1	16.345767	16.045019	15.483475	13.451024	15.861824	14.421431	17.221632	15.227806	15.661463
BPNT2	17.43801	17.67805	15.777933	19.147418	19.448157	16.975866	16.553244	17.094474	14.20982
ABHD14A-ACY1	0.198647	0.110386	0.272458	0.316122	0.383981	0.493383	0.396299	0.054052	0.167444
BCL9	11.75927	11.706918	10.407656	7.619176	8.371301	6.644887	12.038991	11.989981	9.657026
BCL6	12.121792	10.648414	9.956966	23.221899	25.630354	24.631002	11.296773	11.570613	10.153959
BCL3	21.703436	21.815435	19.865183	41.719228	42.255837	49.045577	18.578175	17.879695	22.469406
BCL2	0.344157	0.227375	0.353261	0.532739	0.631538	0.425449	0.280003	0.415068	0.265459
NPEPL1	25.422925	24.519543	23.116643	22.553165	21.483367	23.073747	20.384908	20.510496	27.260288
CLMN	0.475684	0.476138	0.467579	0.144281	0.157832	0.116352	0.352598	0.482378	0.275284
CLMP	11.150407	11.245959	10.239983	3.721655	4.452772	3.721205	10.929967	12.628172	9.502026
MSTRG.19878	2.064319	1.227727	1.272124	2.755764	1.072654	0.906245	1.710118	1.329933	1.516815
MTM1	4.65372	5.306817	4.459061	4.105015	4.714789	4.500801	4.788616	5.282869	4.536407
CSNK1G2	54.424621	49.30436	47.726848	63.026286	56.610929	56.58566	38.732229	37.807211	54.434944
CSNK1G3	9.86324	8.900933	8.674887	11.045032	11.563543	10.391342	10.807155	9.617114	6.811961
CSNK1G1	3.030547	3.238601	3.258103	5.310211	4.427097	3.826999	3.707942	3.854524	2.626717
SERPINB1	0.077519	0.077584	0.017178	0.131101	0.092546	0.131824	0	0.027012	0
SERPINB3	0	0	0	0	0	0	0	0	0
SERPINB2	0	0	0	0	0	0	0	0	0
SERPINB5	0	0	0	0	0	0	0.021068	0	0
SERPINB4	0	0	0.055624	0	0	0	0	0	0
SERPINB7	0	0	0.040363	0	0	0	0	0	0.041386
SERPINB6	50.574179	51.435319	52.962599	42.669716	44.875161	51.916939	48.023155	45.969897	51.335294
FAM76B	3.58567	4.298898	3.699991	5.327586	4.445493	4.054062	4.002417	4.501814	4.501974
FAM76A	3.430393	3.704678	4.126882	5.597836	6.870788	6.471989	4.996553	5.991524	4.228495
MSTRG.27566	0.223037	0.493028	0.306558	0.976998	0.825713	0.815755	0.337817	0.464132	0.474085
MSTRG.27567	0.247769	0.16599	0.428519	0.903211	0.346494	0.626743	0.137282	0.328255	0.121249
EXD3	8.401684	8.845965	6.322347	9.457296	8.039694	8.912658	5.077484	6.451527	7.87912
EXD2	6.609366	6.51037	5.260464	10.267837	9.039567	10.392623	6.571557	6.794422	5.482905
EXD1	0	0	0	0.018946	0	0.033417	0	0.013012	0.024045
ELP6	17.578872	16.998346	19.06704	15.545501	11.947714	14.831902	18.326497	18.092899	17.985657
ELP5	23.005045	23.015528	19.076096	29.081598	30.740742	29.914744	20.875824	18.722399	20.697692
ELP4	1.305223	1.648891	1.513053	1.97894	2.140604	2.007639	2.883942	1.450371	1.331446
ELP3	13.158622	13.128134	13.611096	17.548457	16.357532	18.235156	13.702486	13.426392	12.71276
ELP2	2.757229	3.111473	2.664926	10.548927	7.832377	8.251902	2.718523	3.05484	2.182466
ELP1	9.950415	9.833668	9.739569	9.539991	8.777656	8.14644	10.917666	10.128722	9.105072
SPRYD3	8.089457	8.216682	7.23339	11.123425	9.360212	10.620665	5.994368	7.354767	8.028083
SPRYD4	1.155279	1.145976	1.22866	1.343338	1.438656	1.357017	1.073854	1.121815	1.229737
SPRYD7	5.994484	5.728974	4.62986	4.900782	4.924109	5.262339	5.591727	5.225564	4.255235
NEMP1	5.931809	6.010156	5.989575	8.254085	8.158868	7.324048	5.632286	6.082552	4.405578
KLHDC4	11.388046	10.562368	8.474234	10.19096	8.838707	8.286104	9.189012	9.169263	12.738053
KLHDC2	13.973031	11.220064	11.613999	15.536133	17.83835	18.642566	12.106526	11.830709	10.463783
KLHDC3	20.676731	19.884201	18.143125	42.316475	40.079731	38.810448	19.148133	17.580713	24.549781
KLHDC1	0.220141	0.237953	0.123949	0.436092	0.623284	0.458566	0.232248	0.279084	0.259801
ASXL1	18.81183	25.161147	18.551703	19.0655	18.067937	15.830514	16.896539	15.397399	22.821134
TRIM51	0	0	0	0	0	0	0	0	0
ASXL3	0	0	0.018774	0	0	0	0	0	0.008335
ASXL2	3.34304	3.749668	3.264219	3.943661	3.473276	2.630747	4.213479	3.934845	2.639154
HDDC2	10.115983	11.39735	9.91358	5.962253	5.92388	7.835488	12.934697	11.476972	10.893372
HDDC3	6.792446	5.4572	4.66562	6.411186	6.590696	4.9044	3.946057	2.955353	7.164169
SPATA13	1.514219	1.705405	1.019177	2.369735	2.74549	1.999695	1.121292	1.485524	1.338218
SPATA12	0.350246	0.274122	0.055525	0.054195	0.07389	0.122972	0.138854	0.275007	0.217953
SPATA17	0.433165	0.213117	0.251369	0.246946	0.255821	0.26175	0.192557	0.146512	0.170686
SPATA16	0	0	0	0	0	0	0	0	0
SPATA19	0	0	0	0	0	0	0	0	0
SPATA18	0	0	0.032827	0	0	0	0	0	0
AC011473.4	0	0	0	0	0	0	0	0	0
CPLX2	0	0	0.446608	0	0.009285	0.067261	0	0.019113	0
RINL	0.258441	0.239701	0.471221	0.190014	0.124053	0.210137	0.251649	0.328318	0.395908
HFE	7.437254	7.436868	8.190635	3.68367	4.263686	4.094304	7.113407	10.37919	6.881583
GPR146	4.220618	3.468687	3.80369	2.046218	1.4689	2.148973	3.714808	3.5428	4.332601
GPR141	0	0	0	0	0	0	0	0	0
GPR142	0	0	0	0	0	0	0	0	0
GPR143	0	0	0	0	0	0	0.029709	0	0
MSTRG.14026	0.703321	1.344111	0.686188	0.825216	0.896907	0.21507	0.382724	0.469671	0.947449
SLC7A9	0	0	0	0.215121	0.233412	0.13269	0	0	0
GPR148	0	0	0	0	0	0	0	0	0
GPR149	0	0	0	0	0	0	0	0	0
SLC7A6	13.884887	12.501774	12.012594	14.427695	14.915691	14.009969	15.855626	14.403239	12.990956
KNL1	5.838314	5.78122	5.51945	2.364434	2.5334	1.76719	7.428229	6.855008	5.036045
TRAK2	10.800934	12.31195	11.910734	6.717376	6.81502	6.122819	12.621107	12.208261	9.33328
CITED2	19.782734	19.872067	17.870549	14.586445	16.989268	17.646946	16.687673	16.191185	19.739181
CITED1	0	0.117342	0	0.181021	0.355605	0.531767	0.230984	0.235843	0.044617
HLA-A	94.696846	92.840187	98.775084	2277.080932	2287.869065	2360.918457	75.494507	82.871101	105.555405
CITED4	0.257903	0.858696	0.398103	0.259477	0.139161	0.516161	0.355932	0.223032	0.503589
DAGLA	3.605425	3.734171	3.471887	4.624625	4.086665	3.948335	3.147265	2.994737	3.565023
DAGLB	9.337626	7.385342	8.178478	8.493094	9.014505	8.295198	7.542749	7.23951	9.745758
SLC7A2	1.010269	0.705675	0.916825	1.45044	1.389513	1.445323	0.734659	0.63557	0.449226
HLA-F	10.353633	10.293746	12.638386	292.600809	300.697028	312.865888	8.302758	10.01834	14.039339
SLC7A1	18.061223	17.434504	16.946665	16.529154	15.621566	13.468913	16.728004	17.825434	16.299494
CSNK1A1L	0.018238	0.022138	0	0	0	0	0	0	0
HIRA	10.473638	9.67368	10.327394	24.363136	21.03861	22.708099	9.445028	10.719543	10.23115
RIN1	5.114743	4.331422	4.969547	3.059979	2.72253	2.537376	3.638255	3.928527	5.231463
RIN3	5.761408	5.460736	5.729311	4.252842	4.19505	5.170801	5.060712	5.540048	5.454234
RIN2	2.840175	2.714245	2.723765	3.607116	3.347313	3.235155	2.800982	2.927767	2.570786
WWOX	6.049117	7.269594	6.612864	3.898579	4.20051	4.165521	6.096527	5.295025	6.573419
AC021087.5	2.690465	7.849812	1.161098	2.511443	3.084334	4.171096	6.167165	1.87494	1.900044
RIPK1	8.703213	9.088358	8.345435	14.623454	15.537999	14.445574	11.092536	10.687785	9.848839
RIPK3	0	0	0	0	0	0	0	0	0
RIPK2	8.390571	8.783324	8.674866	7.850199	8.498485	7.814889	8.732707	9.382	7.676735
PDCL	7.158909	7.433466	6.551234	8.064403	7.344792	6.031018	7.466704	7.380579	6.724774
SRCIN1	0	0.132568	0.197673	0.49754	0.673088	0.388673	0.041161	0.017526	0.033365
MSTRG.25148	5.060206	4.97258	4.312928	4.312504	3.924742	4.198523	5.357238	4.271587	5.583777
PRAMEF4	0	0	0	0	0	0	0	0	0
CRABP1	0	0	0.2236	0	0	0	0	0	0
FAM149A	0.242033	0.488201	0.5687	0.886552	0.769935	0.702994	0.339437	0.218641	0.2572
TUBG2	42.112206	43.252987	40.380299	31.230869	31.678656	36.18792	39.000038	36.790195	41.412582
ZNF419	6.105296	7.720335	5.455366	10.586682	9.076384	8.72079	5.4361	5.589679	5.57963
ZNF418	1.787468	2.016511	1.227537	4.450688	4.51668	3.975815	1.270272	1.66317	1.573677
ZNF417	4.710886	4.289596	4.266923	8.620909	9.539563	6.359126	5.974568	4.932265	3.909196
ZNF416	2.296243	2.749547	2.013187	3.215365	3.710384	3.983441	2.06688	2.484787	2.38926
ZNF415	4.262512	3.782029	3.724808	5.726354	5.853845	6.567912	3.846702	4.131231	2.916615
ZNF414	11.687822	12.170162	11.439397	10.122119	10.500227	13.240357	9.24562	9.279398	12.767848
ZNF410	14.409544	14.387133	13.771738	17.962513	17.754832	18.869239	15.102944	17.916413	14.013462
GLIPR2	12.307934	11.812976	11.670643	23.553617	23.069956	22.193644	10.521576	12.139495	13.043385
GLIPR1	8.129676	10.596855	8.915054	10.138132	10.851203	9.070697	10.403201	12.112011	8.145394
MSTRG.19335	0	0	0	0	0.647026	0.013095	0	0	0
MSTRG.19332	0.560249	0.62787	0.20009	0.88126	0.527667	0.447145	0.551873	0.451408	0.519273
POU4F1	0.01179	0	0.011665	0	0	0	0.011963	0.0098	0
POU4F2	0.04817	0	0	0.040018	0.017414	0	0.065171	0	0.045429
POU4F3	0.108722	0.100364	0.043772	0.038763	0.073238	0.127319	0.085618	0.037283	0.037648
FBF1	3.556388	3.051302	2.236494	5.187002	5.566472	5.127501	3.036868	3.107416	2.909066
RASA4	0.920867	1.213024	0.773558	2.474927	1.732863	1.00576	0.259905	0.942104	0.493871
HM13	124.670373	115.297676	113.884993	191.005225	193.486937	230.539384	121.467003	121.240644	129.489298
RASA2	1.248857	1.414953	1.330343	2.240618	2.078403	1.856344	1.869285	1.537947	1.180235
RASA3	8.642672	8.431621	8.001131	7.598007	7.349483	6.303572	7.590233	6.372342	8.126836
ACTN3	0.016278	0.072194	0	0.020534	0.05372	0.018158	0.026411	0.014174	0.036437
ACTN2	0.01406	0	0.018728	0.184472	0.460765	0.117726	0.043245	0	0.081046
ACTN1	65.011863	61.778839	59.357133	49.127487	48.086819	47.95935	58.645406	58.53894	65.27357
ACTN4	281.869845	271.794148	260.816113	169.521961	153.221865	146.333223	258.218473	261.382021	287.378855
EZR	69.213707	70.242899	65.064497	32.057342	33.714037	29.899445	67.55834	62.958742	66.689106
MSTRG.2584	0	0	0.1759	0.346634	0.231263	0.597768	0	0	0
MSTRG.2589	0.193818	0.177825	0	0.339593	0.272319	0	0	0.063719	0
MSTRG.13894	0	0	0	0	0	0	0.20521	0	0
N6AMT1	1.207025	1.358118	1.537919	1.871994	1.756372	1.762664	1.631419	1.273554	1.190824
OR5J2	0	0	0	0	0	0	0	0	0
TFE3	20.971027	19.971802	20.111641	24.481694	24.847022	22.953394	20.30954	19.840045	22.708579
ABLIM1	9.874132	12.22162	11.111312	3.681911	3.686401	3.133114	11.599782	12.635536	11.303863
ABLIM3	8.0303	8.195004	8.263248	4.368175	4.1525	4.023195	8.489254	8.283482	7.657044
ABLIM2	0	0	0.034918	0.186709	0.196713	0.076287	0.022158	0.059877	0.089044
GPR156	0.041053	0.035699	0.137225	0.18339	0.075644	0.083066	0.076337	0.079251	0.07169
FAM172A	5.356828	6.291381	5.152455	4.18122	4.196235	4.285856	7.165967	5.901805	3.970529
MSTRG.1388	1.017516	1.521601	1.035686	2.021517	1.945044	1.826083	1.678194	0.886822	1.153175
LINC00634	0.070804	0.582784	0.066854	0.219315	0.050628	0.069107	0.110792	0.093068	0.143649
MSTRG.3189	0.022215	0.030571	0.107276	0.304151	0.078985	0.112945	0.106186	0.270663	0.224381
BIVM-ERCC5	0.127382	0.835248	0.212601	0.369216	0.128136	0.082891	0.246324	3.237691	1.53635
MSTRG.3184	1.176439	0.765618	1.48064	1.098643	1.682589	0.504777	0.998863	0.840771	0.444564
MSTRG.3181	0.402411	0	0.121594	0.172956	0	0	0	0	0.197774
RAB6D	0.071776	0.079421	0.070296	0.065184	0.15222	0.119067	0.068594	0.185243	0.086651
GSTZ1	16.937611	16.708263	16.313574	11.647229	10.795934	12.831662	15.053293	13.410376	16.766998
RAB6A	33.556234	33.694208	33.475045	42.082181	41.002725	43.148786	37.177835	39.308732	29.874919
RAB6B	1.474456	1.93828	2.12081	2.629102	1.964143	2.236036	1.400111	1.368977	1.554192
RAB6C	0	0.035292	0.063289	0.124772	0.061963	0.022823	0.041585	0.055453	0.025176
AC034228.3	0	0	0	0	0	0	0.029994	0.009886	0
DAOA	0	0	0	0	0	0	0	0	0
ERVV-1	0	0	0	0	0	0	0	0	0
ERVV-2	0	0	0	0	0	0	0	0	0
MSTRG.9133	0	0	0	0	0	0.290875	0	0	0
MSTRG.4329	0.394512	0.376447	0.376994	0.881311	0.502917	0.612275	0.529472	0.618001	0.790328
GDI2	169.299948	172.081974	173.873405	150.063909	146.42328	150.689153	180.584067	202.728887	153.787392
GDI1	126.328856	121.899684	116.147984	141.844776	134.784879	143.411144	111.839905	113.221126	128.292588
TTC30A	1.627265	2.071555	1.670722	2.832531	2.704602	2.696613	1.735381	1.770937	1.201283
TTC30B	1.145799	1.155469	0.957444	2.520165	2.626609	2.760672	1.139903	1.173077	1.259262
TFAP4	2.115891	1.822923	2.033376	1.918076	2.478886	1.651643	2.053993	2.234602	2.760177
SPDL1	21.081729	23.321577	20.766473	14.497414	14.94778	14.302039	27.388488	24.810742	18.725952
NAPEPLD	5.818131	5.540259	5.844975	5.298165	4.929874	4.774079	5.984876	6.618519	4.297413
GSDME	15.485928	17.193609	14.670087	9.390633	8.694197	7.690534	15.046161	15.395977	13.038072
SPTA1	0	0	0	0	0	0.018919	0	0	0
HGSNAT	15.995749	15.26726	14.341244	19.385311	19.447163	18.797006	17.796213	18.086931	15.270043
MSTRG.23186	1.301606	1.262829	0.825383	1.361275	1.474397	0.808741	1.342082	1.168834	1.206725
CRYZL1	13.490197	12.836227	11.917171	8.728638	7.594715	9.158439	12.330099	13.402269	12.092424
SERF2	114.115622	106.70588	128.077114	114.302004	103.472858	119.303774	80.053484	63.229081	131.267655
OR4L1	0	0	0	0	0	0	0	0	0
NAT9	19.004528	17.74704	17.990671	27.300338	28.209441	25.308595	18.68348	15.422393	20.453456
NAT8	0	0.131501	0.094993	0.087356	0.18484	0	0.050048	0	0.052591
NAT2	0	0.044892	0	0	0.045606	0	0.077192	0.064874	0
NAT1	3.711225	3.779643	3.714184	3.865592	3.672337	4.141813	4.807855	4.275612	3.545204
ADGRL4	0	0	0	0	0	0	0	0	0
ADGRL2	17.335656	18.311415	16.868903	23.597988	24.247168	19.861997	20.025571	18.65777	14.208163
ADGRL3	0.237436	0.303804	0.269352	2.425438	2.24478	1.777274	0.25376	0.386371	0.216437
ADGRL1	8.236392	8.860667	8.659477	20.188618	20.012748	16.20268	6.235896	5.961913	7.750488
AL592490.1	0	0.033011	0	0.046523	0	0.049673	0	0	0
FAIM2	1.54116	1.463286	1.528079	6.356019	5.224425	6.144445	1.292513	1.16886	1.627844
AL031315.1	0.241385	0.147098	0.357475	0.230145	0.339284	0.08878	0.101211	0.174519	0.226201
MSTRG.10205	0.368301	0.105733	0	0	0	0	0	0.201841	0
AP000311.1	0.019655	0.002999	0.03	0.051477	0	0.006827	0	0.011914	1.00E-06
COX5A	74.05256	67.63621	74.564249	60.284566	56.357235	68.914683	63.820045	59.535215	70.608341
COX5B	94.721481	90.636314	99.012383	108.72374	93.187576	79.138725	70.658607	62.184246	118.532257
MSTRG.10200	0	0.367147	0	0	0	0.127324	0.286635	0	0.121978
TMEM256	31.57199	34.590501	38.339666	25.806872	25.830136	17.530202	17.275797	17.091004	42.441317
TMEM254	3.200424	3.958842	3.059403	5.566722	5.287373	6.082235	2.996602	4.019266	2.87044
TMEM253	0.1692	0.296635	0.108661	0.103194	0.030061	0.078619	0.242612	0.241807	0.352874
TMEM252	0	0	0	0	0	0	0	0	0
TMEM251	4.837531	8.641072	8.556393	6.780104	5.585906	5.793712	6.433125	9.866323	9.00742
TMEM250	24.428757	22.735556	20.656153	21.364853	20.009624	19.016283	15.671024	15.47971	23.010005
SIPA1L1	8.985389	9.826778	7.970635	6.172219	7.666629	6.239508	11.996109	11.975407	8.723376
SIPA1L3	7.908808	7.706056	7.425383	8.52567	9.002632	7.376187	7.057951	6.949937	6.96677
SIPA1L2	4.289277	4.470567	3.842425	24.369005	23.863453	19.271046	4.269821	4.756864	4.15752
PPFIA4	0.928	2.186407	0.988262	1.038361	1.132676	1.059484	1.278009	1.056616	1.446651
SLC35F5	4.156125	4.696465	4.347874	6.201191	5.559128	5.583826	4.952131	4.809554	3.85544
SLC35F4	0.014535	0	0.008278	0	0	0	0.010927	0	0
SLC35F6	13.358272	14.371543	12.985113	19.528288	19.986975	20.081496	14.266214	13.755362	14.82783
SLC35F1	0.08013	0.093717	0.325875	0.213019	0.265057	0.154094	0	0.043721	0.05718
SLC35F3	0.011521	0.028632	0.014038	0.040031	0	0.023987	0.045899	0	0.110211
SLC35F2	13.156447	11.784749	11.988549	6.787073	6.451979	6.107094	11.866027	12.043872	11.613185
AC091959.1	0.147031	0.209646	0.083976	0.138303	0.101739	0.043537	0.127581	0.137023	0.083359
SUPV3L1	7.66815	7.864839	6.69132	9.313356	10.354752	9.693274	8.846117	8.534517	7.446913
LMAN1L	0.028456	0	0.028254	0	0.029432	0	0.013756	0	0
MSTRG.18459	0.135366	0	0.060509	0.194836	0	0.143949	0	0.343237	0.049809
TSPAN18	0	0	0.314553	0	0	0	0	0	0
TSPAN19	0.181831	0.286565	0.137132	0.386423	0.041034	0.045219	0.107928	0.499874	0.534868
MPC2	21.830498	21.06415	21.707027	17.001078	16.857358	15.949536	17.983668	15.319588	21.978691
MPC1	11.948439	10.666932	11.306467	20.634679	18.720302	25.675183	10.649482	14.057989	9.882369
TSPAN10	4.642137	3.812037	4.781465	2.686258	3.443558	3.373266	4.241118	2.806311	4.936128
TSPAN11	0.10642	0.075303	0.074016	0.168283	0.10895	0.054247	0.111313	0.055456	0.210731
TSPAN12	0.502365	0.16365	0.204341	0.406339	0.641506	0.497665	0.662054	0.330598	0.484711
TSPAN13	10.25524	10.875379	11.517514	27.501724	23.973478	25.733046	10.275966	10.265584	10.366046
TSPAN14	7.579973	11.370633	7.595771	8.188998	8.608006	6.372012	16.419202	7.494941	7.802645
TSPAN15	6.806916	5.922915	6.433391	3.121893	2.583292	3.061019	6.174816	5.520746	7.711602
TSPAN16	0	0	0	0.133235	0	0	0.06503	0	0
TSPAN17	41.531863	36.899725	38.631718	36.226834	33.331846	27.000325	34.166499	33.918801	46.748595
MT-ND1	1117.791382	1114.44873	1081.281494	764.234009	798.28186	1151.292969	1291.988281	1329.853271	995.638489
MT-ND2	1730.613647	1801.361084	1706.373657	1072.734375	1132.510498	1564.577393	1946.758179	2071.88916	1366.442139
MT-ND3	1590.391602	1695.648926	1927.635132	761.973877	770.368225	875.26709	1474.535034	1520.823853	1507.012207
MT-ND4	3834.493408	4078.906494	3896.928955	1817.235474	1871.682617	2769.285645	4573.064453	5027.389648	3195.906006
MT-ND5	845.138855	872.499023	767.733582	571.699097	596.72168	756.947144	1051.932739	1148.931152	768.541565
MT-ND6	831.190186	823.271851	747.790283	625.802368	622.618896	852.868896	942.07666	1075.678711	899.248657
EAF1	7.368415	7.699426	7.177647	12.812642	12.774533	10.898636	8.548637	8.102916	6.529694
EAF2	0.328378	0.986677	0.496965	1.291519	0.937299	0.887402	0.342424	0.6382	0.468802
MSTRG.6217	0.562078	0.170947	0.141032	0.444524	0.639853	0.399471	0.19989	0.140839	0.117337
FOXF1	2.089975	2.505626	2.482946	7.455936	6.857243	7.993813	1.709476	2.081598	1.953398
FOXF2	1.169775	1.325862	1.226256	1.40318	1.247715	1.194081	0.679048	0.628733	1.065841
RBPJL	0	0	0	0	0	0	0.00246	0	0.014061
TMUB1	47.976909	43.102531	44.82374	44.859171	45.62994	48.789193	34.934532	33.279008	48.098606
AC027796.3	0.028457	0	0	0.867993	0	0	0.189174	0	0.075381
TMUB2	29.806966	27.513557	26.984755	35.619545	31.520253	36.047045	28.583256	26.091179	31.114137
SCGB1C1	0	0	0	0	0	0	0	0	0
SCGB1C2	0	0	0	0	0	0	0	0	0
SYNCRIP	22.766925	30.474633	21.564855	18.104371	21.001497	18.113926	20.881406	20.859997	23.646781
MMAA	0.275629	0.535071	0.859029	1.197766	1.286904	1.624693	0.333661	0.924464	0.374744
MMAB	17.75609	15.50806	13.935097	10.432715	9.338242	9.797315	16.40933	17.002382	17.116248
TYR	0	0	0	0	0	0	0	0	0
ALG8	12.533067	13.265205	10.841795	13.496684	11.095941	14.491641	12.927029	14.407825	11.023284
ALG9	9.636269	8.019103	9.783172	6.099526	5.327397	5.779227	8.545902	7.446373	6.615295
ALG2	6.408593	7.154338	5.552373	11.467855	12.615138	13.744554	7.254594	8.396343	6.062078
ALG3	61.985382	57.748501	53.645346	66.473474	78.601209	93.727719	55.405185	62.107788	62.963474
ALG1	8.450909	8.62563	7.781783	7.658661	8.621182	8.509445	8.742981	8.103297	9.2245
ALG6	3.097304	4.089615	3.4275	3.830474	3.393054	3.841077	3.848229	5.233144	2.973825
ALG5	13.087639	14.097307	9.571559	13.452129	18.419692	16.952254	15.517341	15.70531	14.424016
WIF1	0.061175	0	0	0	0	0	0	0	0
PDXP	15.813143	17.054281	11.86799	13.73787	12.352951	14.272918	12.698337	11.893577	16.932614
MSTRG.19472	1.835132	1.577366	1.486299	1.709802	1.148946	1.437576	1.713827	1.487626	1.738744
RNGTT	5.96507	7.011	5.734064	6.410462	5.618061	5.71854	6.610476	6.748982	5.435744
INSL5	0	0	0	0.211747	0.106354	0.084912	0	0	0
INSL4	0	0	0.108495	0.0246	0	0.022099	0	0.022132	0
INSL6	0.04938	0.180478	0	0.150616	0.06554	0.087574	0.144241	0	0.144078
MAGEL2	0	0	0.027174	0	0	0	0	0	0
INSL3	0	0	0	0	0	0	0	0	0
HGS	62.283305	57.691936	52.089768	45.952813	43.659854	46.715943	51.726892	50.271686	59.734933
RDM1	0.90006	0.868196	0.540822	0.721594	0.167113	0.32237	0.592321	0.484268	1.687323
CLUL1	0.165756	0.116515	0.079455	0.182422	0.110623	0.345865	0.132306	0.090206	0.072381
PDX1	0	0	0	0	0	0	0	0	0
MSTRG.123	0.258849	0.081725	0.251925	0.15763	0.052673	0	0.19169	0.099529	0.314275
MSTRG.124	1.058403	0.754593	0.373663	0.72579	0.789158	0.337437	0.355177	0.675164	0.557517
INMT	0	0	0	0	0.021395	0	0	0	0
MSTRG.8304	0	0.134839	0.059832	0.307675	0.421055	0.422047	0	0.06254	0.11408
MSTRG.8305	0	0.434767	0.299693	0	0	0	0	0	0.14366
MSTRG.8306	0.368722	0.221759	0.405715	0.110069	0	0.122209	0.021846	0	0
FECH	2.532781	3.463307	2.538293	3.071973	2.158046	1.915652	2.517582	2.359825	3.608035
FCSK	7.467184	6.464447	7.116907	7.967485	7.541485	8.093984	6.012079	5.267065	6.685536
ADAP1	0.119425	0.11847	0.259387	0.204096	0.183277	0.198195	0.132142	0.101767	0.146219
ADAP2	0.299063	0.418932	0.684246	1.002827	1.383249	1.023938	0.372214	0.428093	0.459359
KLHL10	0.24517	0.40469	0.24697	0.814896	0.737752	0.709655	0.262331	0.372212	0.654855
KLHL11	3.346367	3.746319	3.542544	3.915744	3.694263	3.010283	3.700641	3.515369	2.900422
KLHL12	9.406214	9.99171	10.48369	12.955235	13.148936	11.153864	8.8617	8.917861	10.589727
KLHL13	12.586735	13.437693	13.275074	11.240189	11.715885	9.814583	13.893202	13.77919	12.176404
KLHL14	0	0	0.036942	0	0	0	0	0	0
KLHL15	2.01748	2.481518	2.48034	2.813151	2.42494	1.901765	2.183901	2.501405	1.570363
KLHL17	9.2664	8.046341	7.817798	5.360726	5.680597	6.709468	7.431734	6.759098	10.025377
KLHL18	5.603345	5.17341	5.144444	7.503615	6.791574	4.935088	6.013763	4.989194	5.980335
AC099850.2	0	0	0	0	0	0	0	0	0
AC099489.1	0.018864	0.037456	0.048852	0.0219	0.045401	0.034774	0.016974	0.017632	0.02261
C7orf61	0.541282	0.473728	0.173806	0.756453	1.096815	0.442064	0.245205	0.402201	0.512498
GABPB2	0.642806	0.465603	0.518604	0.978611	1.036441	0.785167	0.634009	0.500149	0.554158
IGIP	1.702671	1.526296	1.41587	2.500311	2.069357	2.482009	2.063759	2.003926	1.589737
RTEL1-TNFRSF6B	0.454364	0.275704	0.472548	0.320822	0.998287	0.557192	0.242017	0.434289	0.582468
SLN	0	0	0.116878	0	0.050807	0	0	0	0
SLK	14.493871	15.688638	14.034198	15.185798	15.374446	12.328126	16.638199	16.671287	12.997268
SLA	0	0	0.962903	0	0	0	0	0	0
PHYH	17.958992	18.441986	17.241267	14.23326	15.065532	20.049836	18.359489	17.412244	17.407956
GFY	0	0	0.115398	0	0	0	0	0	0
NOTCH4	0.075745	0.067848	0.130693	0.254439	0.201867	0.169085	0.084437	0.067905	0.062656
PHGR1	0	0	0	0	0	0	0	0	0
MEAF6	13.306975	10.330447	15.281264	18.868523	17.959935	22.617219	12.552931	14.794095	11.975025
AZIN1	20.593244	22.660509	22.476004	21.250639	21.119633	19.947575	24.666423	25.008385	17.85472
NOTCH1	12.273983	12.367253	12.788509	16.189954	15.244106	14.092416	10.561887	10.92926	11.245491
NOTCH2	25.174326	25.839181	23.436941	24.594378	23.743218	16.373716	27.954756	27.985472	21.300774
NOTCH3	0.093357	0.013315	0.074193	0.043509	0.062522	0.040529	0.056137	0.010441	0.021919
ZNF658	1.199339	0.879439	0.945717	2.47685	2.500859	1.784998	1.004802	1.02937	0.72151
ZNF655	38.623568	43.763581	31.997903	36.927406	35.609535	37.511695	37.767111	39.06598	31.783637
ZNF654	2.81574	3.159349	3.032694	5.614908	5.381782	4.734192	3.914201	4.163201	2.6787
TCTEX1D1	0	0	0	0	0	0	0	0	0
ZNF653	7.646921	6.007983	7.926029	6.103334	6.02889	6.165412	5.620128	6.184838	7.488344
ZNF652	2.380984	1.945445	1.868668	2.625368	2.603726	2.596743	2.53761	2.259345	2.028053
N4BP2L1	0.767133	0.737964	0.486462	1.185965	1.882809	1.62326	0.830809	0.679304	0.757117
RAPGEF5	0.194192	0.254597	0.152432	0.087474	0.147366	0.095149	0.248216	0.148107	0.189105
RAPGEF6	2.915508	3.130487	2.92933	2.687651	3.198048	2.498365	4.101547	3.763883	2.555807
N4BP2L2	8.92952	8.510317	8.401747	13.473518	12.934145	16.338097	12.010396	11.57995	7.665866
NTAQ1	6.134753	8.403432	8.915612	4.995378	5.399856	5.783084	7.295457	9.116368	7.552387
RAPGEF1	16.507801	16.183037	16.327052	14.873822	14.484248	11.7532	14.665688	14.121927	15.510294
RAPGEF2	5.060922	6.020757	5.713334	11.285039	11.61175	8.093074	5.969305	5.936018	4.515341
RAPGEF3	0.388173	0.384282	0.142974	0.163441	0.12119	0.129428	0.162412	0.325834	0.163814
ZNF384	17.868293	17.629211	16.68981	23.931297	21.825746	22.397033	18.571041	17.590216	18.331895
ZNF383	1.173831	2.149593	1.480388	3.376119	2.867558	3.872298	3.251275	1.332412	1.755122
ZNF382	3.946204	5.130963	2.510965	7.810571	5.439267	3.511311	4.080164	3.590908	3.479765
POC1B	4.929742	5.667093	4.539743	3.054848	3.283921	3.459265	5.421675	5.687978	4.736618
MSTRG.27838	0.58431	0.69679	0.839525	0.637571	0.462833	0.711746	0.85369	1.072604	0.681778
KRTAP3-2	0	0	0	0	0	0	0	0	0
KRTAP3-3	0	0	0	0	0	0	0	0	0
KRTAP3-1	0	0	0.078664	0	0	0	0	0	0.166397
SNRPD3	25.752554	26.077496	26.3813	19.121775	19.783127	19.477486	25.767208	25.120558	25.266781
SNRPD2	302.546765	335.224468	293.39106	188.392264	182.953521	200.174674	282.87806	275.976835	339.258507
SNRPD1	7.152498	7.98689	6.884582	6.721086	6.674928	7.503294	8.533315	8.932599	7.064072
NMBR	0	0	0	0	0	0	0	0	0
IFT43	15.160453	12.25008	12.31357	16.453777	15.861939	17.02022	13.26182	9.886444	13.94775
IFT46	5.808221	5.804568	5.048026	7.211746	8.927219	9.345131	5.882101	6.961432	5.245145
RFX6	0	0	0	0.086387	0.04772	0.019187	0	0	0
GLDN	0.18351	0.205486	0.064577	0.025808	0.18909	0.011024	0.057418	0.038469	0.168244
GLDC	1.503345	2.537991	1.771434	0.426001	0.352069	0.436452	1.353227	1.683064	1.850496
QPCT	0.021728	0.030506	0.063547	0.058311	0.077835	0	0	0.186469	0
PC	21.307338	20.70338	20.039441	12.489729	13.35812	13.315244	19.428172	19.633018	24.896375
DHRS11	9.596504	8.431059	8.371038	8.009616	6.894561	8.991727	9.309753	9.755987	9.377903
DHRS12	3.107571	3.864655	3.12918	3.592843	2.762427	3.703034	2.529706	3.274943	4.800667
DHRS13	6.128415	4.889264	4.762132	11.040219	10.293813	12.694805	6.077962	4.620513	6.355061
GPR89B	7.249782	6.423485	6.531338	7.217298	8.290354	9.94454	7.520665	10.626335	6.195001
GPR89A	9.420019	9.567606	9.35047	12.406574	11.575837	10.763276	10.668026	5.657921	7.04973
MAP1LC3B2	10.232374	11.493043	9.404989	6.868893	7.297161	5.520664	10.252272	9.507485	9.054244
LGMN	19.953089	20.058165	21.272983	66.076308	72.051407	77.503565	22.431865	22.208505	20.907776
NBDY	15.389141	14.670821	17.624637	7.313598	10.714456	10.796505	17.137765	15.41095	15.0851
KASH5	0	0	0	0	0	0	0	0	0
MSTRG.11310	1.291009	1.728182	1.559786	1.065945	1.100764	1.106437	1.001478	1.029121	1.305711
CAPS2	1.569986	1.227096	1.162586	1.969414	2.083045	2.234868	2.201814	1.793188	1.164551
MSTRG.22719	0.277798	0.238735	0.491805	0.730776	0.258669	0.587977	0.152766	0.284373	0.369113
EHMT1	17.323555	17.067252	16.418626	19.837392	20.023903	24.103219	16.216199	15.241654	16.472238
EHMT2	21.783555	19.4611	19.532009	19.720561	19.913024	18.159735	18.797818	18.327332	20.769097
ADIPOR2	18.316868	17.992579	17.865112	16.456762	18.121655	16.946312	18.422293	17.903015	18.341679
ADIPOR1	53.949983	52.923114	50.748143	66.610826	66.894751	69.210494	52.49384	55.821974	52.384257
MSTRG.26008	0.908193	0.809371	0.780021	0.233474	0.755578	0.45668	0.50543	0.634607	0.376103
AC068234.1	0	0	0	0	0	0	0	0	0
NBPF20	1.724027	1.693225	2.093244	1.879631	1.749277	1.200375	2.519963	2.479906	2.060026
MARK4	9.039775	8.750475	8.04394	12.044753	11.51359	10.258223	7.515548	7.26575	9.342121
STOX1	0.19617	0.242036	0.322637	0.218176	0.187084	0.318926	0.204242	0.184691	0.231594
MARK1	2.642281	2.567489	2.875288	5.644773	6.015769	5.003967	2.75341	2.369782	2.091491
MARK2	17.546411	18.908951	18.724679	18.933786	19.559794	18.216939	17.887279	17.418322	17.474396
STOX2	0.81556	0.722956	0.766316	0.889014	0.721888	0.432473	0.730706	1.03002	0.593612
IGBP1	24.915754	25.437718	22.589996	22.01596	23.542047	26.557863	25.675863	26.333861	26.680922
TPD52L2	36.009342	31.255146	31.285765	37.09158	34.86864	39.297279	30.611435	31.339184	33.218449
TPD52L3	0	0	0	0	0	0	0	0	0
TPD52L1	0.017129	0.018207	0	0.080544	0	0	0.111158	0.054098	0.043622
EOLA2	23.758021	26.796512	24.823331	31.732709	30.609392	27.781605	21.827479	20.484829	29.104445
EFCAB10	0.259423	0.259086	0.452846	0.391491	0.290212	0.286336	0.361474	0.212986	0.208421
EFCAB13	0.215427	0.254351	0.063333	0.171804	0.58683	0.247321	0.107725	0.057945	0.173311
EOLA1	11.088191	11.73345	10.124275	16.846861	15.23446	12.270339	9.239251	8.297423	11.479278
EFCAB14	14.959127	15.654297	14.95428	22.135666	22.429396	19.551585	18.223033	18.490364	14.490835
CAPSL	0.036245	0.227913	0.134122	0	0	0	0.559243	0.682578	0.210772
ACTR3C	0.000939	0.006481	0.032016	0	0	0	0.048559	0.068874	0
ACTR3B	2.91794	2.810458	3.137234	3.8821	3.240844	3.939608	2.291497	2.698674	2.244914
WDR13	15.190766	13.597155	13.034178	19.521584	16.550486	19.332862	10.894507	11.349249	16.566116
WDR12	2.190367	2.272078	2.316945	1.842712	1.620015	1.658525	2.458367	2.374576	2.029483
WDR11	12.948184	13.868878	12.328414	12.166977	12.651922	11.334213	14.726895	14.831995	11.322571
WDR17	1.378911	1.236795	1.027567	0.905219	0.930933	0.709983	1.131796	1.16245	0.925771
WDR19	4.420393	4.25523	4.893761	5.188287	4.807689	4.401542	7.082822	6.12093	4.13845
WDR18	29.799731	25.873479	25.487573	24.616693	21.710559	22.794205	19.221484	19.827128	28.792777
FAM204A	6.109239	6.396226	2.293035	1.44093	2.613883	1.73389	5.404794	2.322548	4.097847
USP9X	14.826516	15.900064	14.357854	13.951982	13.425266	10.347309	17.738482	17.466199	12.89105
USP9Y	0	0	0	0	0	0	0	0	0
NLRP2B	0	0	0	0	0.018666	0.011916	0	0	0
AP000781.2	0	0	0	0	0	0	0	0	0
KRT33B	0	0	0	0	0	0	0	0	0
CGGBP1	18.943158	20.209667	19.281226	27.471196	26.380857	23.453301	21.510149	21.86332	17.726491
ZFP41	5.156556	4.32073	4.586922	11.921096	10.87802	9.238517	4.791015	4.121912	4.686087
ZFP42	0	0	0	0	0	0	0	0.019026	0
MSTRG.24713	1.537154	1.755296	1.089272	3.699876	2.984581	2.937472	1.724111	1.690776	1.202345
MSTRG.10446	0.290443	0.219244	0.259193	0.121481	0.33461	0	0.270097	0.038978	0.315985
MSTRG.20870	0	0	0	0	0.483081	0.144583	0	0	0
MYADML2	0.250548	0.098113	0.060836	0.286922	0.298227	0.384345	0.149311	0.101922	0.093644
MSTRG.27065	0.58408	0.17866	0.431965	0.39425	0.207762	0.266784	0.296468	0.329436	0.1175
MSTRG.15541	2.217398	1.22716	1.244456	1.045988	0.628953	1.271386	1.643697	1.468635	1.640843
AL159163.1	0	0	0	0	0	0	0	0.059747	0.038941
CMPK1	56.246977	58.103629	53.021842	49.854869	51.133794	52.042681	56.181341	56.313573	44.168492
LDLRAD1	0	0	0	0	0	0	0	0	0
LDLRAD2	0.003567	0	0.012741	0.004253	0	0	0	0.005662	0.012512
LDLRAD3	4.033127	4.072223	3.627208	6.031094	5.685946	4.889285	4.827642	4.344286	3.854055
LDLRAD4	0.135527	0.095117	0.331655	0.410605	0.520254	0.277325	0.417557	0.331526	0.276949
CGAS	0	0	0.026465	0.020963	0.048399	0.083963	0.067856	0.07329	0.014545
APEH	46.948195	44.641048	43.789539	39.378495	38.151555	38.4649	41.553225	39.883106	48.902777
DEFB135	0	0	0	0	0	0	0	0	0
DEFB136	0	0	0	0	0	0	0	0	0
DEFB132	0	0	0	0	0	0	0	0	0
DEFB133	0	0	0	0	0	0	0	0	0
NKX6-2	0	0	0	0	0	0	0	0	0
NKX6-3	0	0	0	0	0	0	0	0	0
NKX6-1	1.591506	1.18486	1.099072	3.765242	3.753655	3.862319	1.170667	1.029259	1.39185
KCTD13	11.259139	10.161414	9.466735	10.412885	9.794498	9.834792	11.645383	10.13493	11.726902
KCTD12	8.93637	9.238246	8.553629	3.415345	3.529492	2.50599	8.477494	8.016767	7.15191
CRCP	18.135503	19.976576	17.768834	15.06363	16.151592	14.798958	20.412387	19.384961	18.94173
KCTD10	14.873616	15.142217	14.247425	12.130484	10.688341	10.056086	15.192662	14.76767	12.450992
KCTD17	11.444353	9.63537	10.373651	11.044946	9.983677	10.812963	9.270487	9.369136	13.449581
KCTD16	0.027654	0.014887	0.05125	0.022743	0.048857	0.033349	0.018594	0.017616	0.01979
KCTD15	4.809372	4.772636	3.745714	11.412044	9.799916	9.01968	3.305326	3.79963	4.713836
KRTAP10-8	0	0	0	0	0	0	0	0	0
KRTAP10-7	0	0	0	0	0	0	0	0	0
KRTAP10-6	0	0	0	0	0	0	0	0	0
KRTAP10-5	0	0	0	0	0	0	0	0	0
KRTAP10-4	0	0	0	0	0	0	0	0	0
KRTAP10-3	0	0	0	0	0	0	0	0	0
KRTAP10-2	0	0	0	0	0	0	0	0	0
KRTAP10-1	0	0	0	0	0	0	0	0	0
MSTRG.10992	0	0.315924	0.16026	0	0	0.060351	0	0.271942	0.150123
INMT-MINDY4	0	0	0	0	0	0	0	0	0
H6PD	6.262082	6.341929	5.65871	6.259987	6.466283	5.431527	5.184125	4.79378	5.487513
SLC25A35	9.392732	8.150538	7.466442	4.10555	4.286519	4.545869	8.381954	8.304862	8.782945
SLC25A34	0.105752	0.16906	0.145464	0.376364	0.572636	0.566454	0.047898	0.059677	0.112773
SLC25A37	16.22687	15.746849	17.519416	31.017751	27.560553	23.45424	12.901143	13.674363	12.455788
SLC25A36	12.495695	12.863082	11.477482	19.487931	18.105025	14.603718	13.871386	13.582315	9.767879
SLC25A31	0	0	0	0	0	0	0	0	0
SLC25A30	5.520575	5.82812	5.710216	5.307242	5.338071	5.028649	6.40502	6.32118	5.217985
SLC25A33	3.06423	3.158669	2.823613	4.691126	3.854607	5.151261	3.303858	2.809866	2.884975
GPBAR1	0.026272	0	0.017094	0.025649	0.051936	0.092832	0.093621	0.126029	0.102985
SLC25A39	126.943194	116.312755	116.472166	81.455538	75.093295	80.483294	101.443105	102.057888	134.607245
SLC25A38	14.740881	14.602392	12.771849	17.057891	17.894226	18.810654	13.678164	12.815801	14.851242
MSTRG.12596	0	0	0	0	0	0	0.272457	0	0
TUBA1C	278.128965	269.829245	234.811526	83.717725	89.381027	112.413184	261.228568	277.806115	233.162004
TUBA1B	957.067907	954.78919	879.398098	371.495328	383.115469	458.906318	844.091709	912.341074	872.572075
TUBA1A	1093.722761	1094.505282	1128.920437	442.751977	431.55366	519.861809	1074.490906	1112.474099	963.274184
IGSF10	0.097176	0.088803	0.078544	0.028961	0.049491	0.179816	0.151851	0.131338	0.124223
IGSF11	0.293183	0.516828	0.323976	0.418752	0.365664	0.314054	0.299716	0.410774	0.419187
FAM102B	5.549027	4.863071	5.244556	3.009439	3.113699	2.69819	5.438244	4.924932	3.804612
FAM102A	6.75817	6.387935	6.415358	6.158731	5.869856	6.046912	5.939259	6.576855	8.121974
AC118470.1	0	0	0	0	0	0	0	0	0
RIMKLA	0.170134	0.134768	0.176574	0.115285	0.1305	0.135722	0.146711	0.223112	0.159809
RIMKLB	4.273815	4.558843	4.904978	6.677156	6.650258	4.898872	4.570447	4.589416	4.280414
PCID2	12.859974	11.476955	13.23933	11.027593	10.528366	11.228256	11.266486	11.053959	11.22842
MSTRG.15093	0	0	0	0.131904	0	0.417415	0	0	0
POMT1	15.774402	14.889495	13.819507	13.933079	12.628979	14.578748	13.370031	13.824374	15.679857
POMT2	7.858662	6.756507	6.172812	7.869069	6.806643	8.20463	6.667231	7.438156	7.775008
AIF1	0	0	0	0	0	0	0	0	0
AGPS	19.466225	20.085257	19.282875	12.15665	11.865548	10.566766	22.808108	22.221428	16.178804
HOXA13	0.135235	0.133893	0.1212	0.193136	0.082568	0.096271	0.142711	0.124081	0.045338
MSTRG.15096	0.700206	0.293654	0.541436	0	0.911599	0.120547	0.552846	1.044387	0.775771
STOM	8.633702	10.14053	9.508443	7.85891	8.769061	9.937485	8.807841	8.425153	7.039763
LY6G6F	0	0	0	0	0	0	0	0	0.051329
MSTRG.19104	2.700496	2.591065	2.756023	1.188104	0.646134	0.361932	2.992865	3.230001	2.315417
NPLOC4	73.066272	68.810698	63.253596	61.340685	60.286002	58.728909	66.735186	65.334008	72.365615
TMEM86A	0.041591	0.042435	0.086261	0.239808	0.118302	0.209769	0.043959	0.078029	0.077791
TMEM86B	4.091596	4.394102	3.410737	6.645587	5.481937	8.160465	2.688647	3.07634	4.189158
LGALS13	0	0	0	0	0	0	0	0	0
LGALS12	0	0	0	0	0.092864	0	0	0	0
LGALS16	0	0	0	0	0	0	0	0	0
LGALS14	0	0	0	0	0	0	0	0	0
BCL10	9.918647	9.92391	8.971852	9.121983	9.738089	10.632955	10.680233	11.096773	8.729292
DEFB130A	0	0	0	0	0	0	0	0	0
DEFB130B	0	0	0	0	0	0	0	0	0
MSTRG.8140	1.548215	0.924971	0.593583	0.239241	0.56572	0.67471	0.239776	0.949934	0.775069
MSTRG.8144	0.419535	0	0.187649	0.279171	0.123691	0	0	0	0.40499
PBLD	5.035816	4.215104	3.723958	3.341054	2.601481	2.464327	3.541684	3.850539	3.614496
PGPEP1	13.990346	12.854997	12.636664	13.021169	10.802991	9.335162	13.048097	10.875007	14.465049
MSTRG.9819	0.680774	3.924616	0.037079	0.083656	2.640967	1.753813	0.043255	0.438639	1.926045
OR13G1	0.01945	0	0	0	0	0	0	0	0.001431
MSTRG.3445	0.469305	0.501217	0.541421	0.254002	0.470089	0.474174	0.391156	0.250077	0.596707
SSRP1	57.027227	53.885561	55.078018	38.311885	38.590948	34.922869	56.164805	56.432109	58.363137
MSTRG.8499	1.261734	1.130773	1.064457	1.019985	1.521669	0.528567	0.859384	1.174352	0.905895
IRAK1BP1	1.8157	1.372148	1.663897	0.790205	1.523741	1.457442	1.890199	2.000609	1.548354
C1orf174	6.146516	6.906357	4.789628	7.674578	9.701589	9.675583	6.540671	7.123151	8.170685
RBBP8NL	0.037728	0.02061	0	0	0	0	0	0	0.018135
GPC1	60.232983	58.632005	55.230895	19.063839	19.522305	18.300412	44.402437	42.655273	55.847626
GPC2	2.399164	2.014732	2.345334	5.20982	5.013148	4.154306	1.107659	0.738744	1.084062
GPC3	0.208926	0.321954	0.468149	0.344866	0.073178	0.210401	0.119017	0.182816	0.149483
GPC4	13.255033	13.480461	12.907542	28.145844	28.464594	26.542822	13.670021	12.848819	11.195827
GPC5	0.067764	0.054949	0.069122	0	0	0	0.052278	0.015821	0.052932
GPC6	3.41121	3.448999	3.0604	1.530193	1.498799	1.057062	3.725435	3.978901	2.938969
MPHOSPH10	7.68319	9.005193	9.770055	14.605055	15.078399	16.21185	10.242901	10.934316	8.230908
ANKDD1A	1.154157	1.321576	1.080905	1.475998	2.052889	1.881457	1.085203	1.439861	1.507996
ANKDD1B	0.170553	0.214827	0.092801	0.185386	0.390175	0.271036	0.181723	0.286499	0.22683
AL035699.1	0	0	0	0	0	0	0	0	0
NYX	0	0	0	0	0	0	0	0	0
MSTRG.21001	0.113872	0	0	0	0	0.166413	0	0	0.223471
GSC2	0	0	0	0	0	0	0	0	0.020004
ORM1	0	0	0	0	0	0	0	0	0
ORM2	0	0.074484	0	0	0	0	0	0	0
JPH3	0.027324	0.02099	0.226922	0	0	0.039174	0.020819	0	0.027731
NXF2B	0	0	0	0	0	0	0	0	0
LITAFD	0	0	0	0	0.012491	0.046794	0	0	0
ALDH3A1	0.670068	1.008775	0.863745	1.172979	0.878371	1.019984	0.475808	0.590646	1.005902
EDC3	9.326723	9.798069	8.379809	10.953319	11.88874	11.61886	7.760833	9.250252	9.066614
OR4M2B	0	0	0	0	0	0	0	0	0
EDC4	24.030712	25.117725	23.5824	26.244863	26.357262	26.241457	22.685503	23.181475	24.281109
ATXN3L	0	0	0	0	0	0	0	0	0
MSTRG.19932	2.172444	1.71183	1.31569	1.983089	3.086575	1.408938	0.326508	1.003391	0.157579
MSTRG.19933	0.400225	0.045948	0.152331	0.328578	0.189825	0.16187	0.179649	0.071189	0.116169
MSTRG.19930	9.624169	8.564139	7.397698	13.920749	13.493502	13.88238	10.153222	9.584033	8.933788
MSTRG.19931	1.165598	1.079919	0.743624	2.570321	1.820945	1.071167	1.558756	0.649149	1.519443
AC018362.3	0.046975	0.040118	0.051738	0.25904	0.188609	0.098085	0.131363	0.126369	0.067811
RBM12B	4.532608	5.208653	4.786766	8.116962	7.714528	5.395321	4.811939	5.048956	5.035186
ANAPC2	26.525051	26.047441	24.832787	22.574026	21.660263	23.784565	21.387846	24.222448	29.649185
ANAPC5	50.366031	47.777437	45.568531	34.839744	36.914721	38.100561	46.170139	45.980851	41.890962
ANAPC4	7.689755	8.660213	7.085017	6.389105	6.29558	5.732743	8.580693	9.274556	7.065001
ANAPC7	14.953327	15.12761	12.996618	15.207995	16.106295	16.823913	17.980752	18.631717	15.194601
RD3L	0	0	0	0	0	0	0	0	0
PSMD14	60.190027	60.022011	56.100557	45.805226	48.462376	51.958074	57.806484	55.919067	55.738098
PSMD11	52.423423	52.705612	46.570054	54.072327	50.045175	56.01894	64.283493	57.212033	60.234253
PSMD10	52.74206	54.696974	49.697453	44.117167	45.769812	49.792366	55.263137	54.17138	50.424587
PSMD13	78.614619	75.002212	66.860347	48.968638	54.113965	50.810934	71.582984	69.389293	76.772323
PSMD12	22.682439	23.463237	21.226494	19.420082	18.941631	21.026438	26.099134	25.726483	19.865297
BOD1	17.529119	17.845438	15.759412	26.820606	25.918271	24.440511	15.055188	17.149573	19.425772
NMI	15.385405	15.110119	17.24307	69.853838	74.08411	77.668849	13.05416	20.435091	15.236697
LEUTX	0	0	0	0	0	0	0	0	0
AL391650.1	0.537197	0.359858	0.305319	0.720362	0.32888	0.473535	0.354661	0.268156	0.652496
AC114490.1	1.551256	1.909497	1.206007	0.982072	2.00257	1.586561	1.448362	2.106594	1.027695
AC114490.2	0.71251	1.149702	0.932062	1.246527	1.411557	1.410624	1.027787	1.031972	1.421502
MOBP	0	0	0	0.018506	0.014125	0	0	0.056243	0.073622
MYLK4	0.577097	0.559713	0.784508	0.691619	0.73913	0.374928	1.152856	0.694109	0.587173
MYLK2	0.084484	0.142461	0.118931	0.073563	0.174381	0.092393	0.091299	0.124822	0.198245
MYLK3	0.102903	0.107551	0.148144	0.058943	0.162947	0.115105	0.075868	0.070273	0.065063
TRMT44	2.685704	1.978592	2.185142	3.487482	3.556756	3.517421	2.074438	2.362083	2.205802
MOB2	7.625344	6.885509	6.76899	8.864821	7.581558	8.292219	5.246866	5.406677	9.310916
MOB4	10.828856	12.604104	12.105575	10.839713	10.439173	11.030092	10.369577	11.164264	9.383677
LRRC27	1.769975	2.26867	1.584184	3.108836	1.978963	2.293701	1.797294	1.711329	1.815955
KIAA1522	24.460343	23.44514	22.627232	16.927569	16.413666	13.402995	22.788602	22.251644	26.089281
HMGB3	33.53624	32.202641	31.493834	14.854314	14.800014	14.20521	31.492266	27.261671	26.844872
HMGB2	83.623931	86.13456	80.698379	54.688823	61.086279	53.888852	82.887285	81.938401	81.965524
HMGB1	41.413794	46.551836	46.721362	32.100897	40.305003	31.791103	42.205666	42.695367	40.002151
CHP1	32.656191	30.611047	30.149665	19.742805	21.134591	21.826339	32.59759	34.352791	30.898045
CFAP126	1.760072	1.697313	0.886989	1.587878	2.346921	1.004495	2.108927	2.033573	2.017635
FYCO1	4.086368	4.133546	3.898245	6.325731	6.733758	4.744388	3.90475	4.314126	3.578809
GCHFR	0.125292	0.197688	0.067713	0.267223	0.451065	0.621244	0.072269	0.252561	0.088454
MNDA	0	0	0	0	0	0	0	0	0
MND1	1.007878	0.73932	1.312662	2.755817	1.769774	2.217066	1.788518	1.688923	0.416229
HIKESHI	15.0643	16.621316	16.715463	15.750391	13.847403	17.401195	13.375867	15.03322	16.47506
TPSAB1	0	0	0	0	0	0	0	0	0
CALY	0.102056	0	0.176392	0.024403	0.044594	0	0	0	0.088912
CALR	518.167463	499.844612	495.89323	1083.186859	1052.57965	1032.876244	488.884326	482.354558	575.047493
CALU	111.469679	113.510427	113.741508	100.781623	122.287846	106.140276	121.175513	123.771156	102.658439
CHPF	70.014901	68.281782	67.67773	118.498434	121.206543	133.753634	49.1986	52.555381	69.357621
COL23A1	0	0	0	0	0	0.095192	0	0.049674	0
AGMO	0	0	0	0	0	0	0.016083	0	0
C1orf232	0	0	0	0	0	0.029565	0	0	0
RIBC2	0	0	0	0.040813	0	0	0	0	0
RIBC1	0.567386	0.388827	0.443498	0.826629	0.829614	0.932074	0.605665	0.542286	0.567154
APOC4-APOC2	0	0	0	0	0.057874	0.021106	0	0	0
CLEC1A	0	0	0	0.107776	0	0	0.014831	0	0
CLEC1B	0	0	0	0	0	0	0	0	0
RFC4	26.573017	31.407913	30.89987	22.213835	20.841599	24.654098	28.85837	31.588961	29.420432
C5orf46	0.169042	0	0	0	0	0	0	0.151071	0.246208
C5orf47	0	0	0	0	0	0	0	0	0
RFFL	3.462186	3.142914	3.202092	5.011982	5.645407	5.182081	3.652302	3.539609	3.191616
RFC3	9.894737	10.168265	9.0455	8.932184	9.26616	8.816481	11.458814	12.232363	9.840524
ZFHX2	1.03065	0.857172	0.855799	1.659821	1.518561	1.292331	1.13037	0.950412	0.858199
RAB27A	5.670023	5.167443	4.852063	3.881479	3.108522	3.28386	4.515501	5.189264	4.625023
RAB27B	0.887396	1.081273	0.915758	1.495317	1.597929	1.343767	1.080865	1.144883	0.837637
LSAMP	0.592297	0.633343	0.805418	2.4203	1.863192	1.567773	0.78659	0.644345	0.475587
FAM122A	1.849141	2.030186	1.75206	2.269971	1.951082	2.390913	1.952474	2.119318	1.925751
FAM122B	39.321773	37.176897	34.528084	16.294778	15.228107	15.314432	42.728066	41.429328	33.295662
FAM122C	5.818755	6.785026	5.221068	7.783254	7.180238	7.76906	5.867741	6.672223	5.234438
CYP2D6	0.575963	0.676357	0.553648	0.957805	0.817095	0.687564	0.675315	0.628522	1.264715
C10orf53	0	0	0	0	0	0	0	0	0
SPRR4	0	0	0	0	0	0	0	0	0
SPRR5	0	0	0	0	0	0	0	0	0
SPRR3	0	0	0	0	0	0	0	0	0
DHX40	27.615121	29.166997	26.718382	26.604083	27.351516	24.81138	31.363802	29.891355	24.138201
TRIM9	20.496159	22.961897	18.913475	25.518962	25.012434	22.774021	21.097263	20.823344	17.472128
TRIM8	28.061145	27.989495	27.010744	30.742082	34.7127	32.441547	22.951015	23.943728	27.693949
PFN2	134.86247	138.330264	127.078053	117.033023	130.452135	135.133906	102.101859	110.241653	96.27455
PFN3	0	0	0	0	0	0	0	0	0.007725
PFN4	0.270069	0.721103	0.392977	0.25922	0.258536	0.399599	0.488183	0.61324	0.603573
TRIM3	4.065859	4.289076	3.748936	4.396461	4.524542	3.738498	3.96472	3.959454	3.671466
TRIM2	26.521601	26.969315	27.595437	21.320795	19.337218	14.44298	29.45239	29.182658	21.785212
TRIM5	9.178284	9.045269	10.100352	29.930875	29.616103	31.627888	9.580074	13.132385	9.001481
TRIM4	11.215224	11.124593	10.516225	12.386622	13.426396	11.99462	15.836249	15.680259	14.574407
MSTRG.14968	8.084266	7.54705	8.664455	6.366223	5.136167	3.63907	7.236912	7.293242	9.090188
TRIM6	0.085425	0.111656	0.071332	0.095655	0.051227	0.107278	0.034274	0.105892	0.132426
TSN	20.978735	20.38168	19.401247	14.799698	13.929874	14.605067	21.144628	21.132609	18.273461
MSTRG.17436	0.790267	0.517343	0.568528	0.541599	0.392005	0.596086	0.839695	0.503424	0.814016
PPA2	44.784855	46.676443	45.029635	38.366922	39.221416	42.306968	42.375802	46.951103	43.561644
PPA1	73.797934	76.616507	72.981768	78.22602	79.778858	89.993057	77.87809	87.962806	68.895537
NUP62	44.168118	44.079819	41.162387	33.128717	34.389574	33.761144	44.18174	45.234407	48.14031
CSF1R	0.197073	0.149242	0.195776	0.047784	0.06085	0.035619	0.157183	0.093942	0.077227
SIPA1	11.682276	9.556234	10.509752	8.032623	7.613262	7.005405	8.369204	7.909645	12.840507
RMND1	6.397792	6.908337	4.842624	5.556597	5.89711	6.810677	6.604675	6.760618	5.509217
SSX2IP	10.985006	12.765954	11.994665	6.697327	7.218759	6.121267	11.388397	11.471103	9.498993
LRAT	0.131009	0.018283	0	0	0	0	0	0.018544	0.021428
MSTRG.28231	0	0	0	0	0.027291	0	0	0	0
MSTRG.28230	4.820535	4.15638	3.874054	7.963934	7.748327	7.09674	4.032155	3.408136	4.773629
PPAN	16.292206	15.379425	13.197726	21.204016	22.134021	16.312177	15.496532	12.378372	18.329873
OR7A5	0	0	0	0	0	0	0	0	0
PPAT	4.102468	4.714371	4.403575	4.756893	4.805157	4.206722	4.192213	3.806528	3.513042
DCXR	90.364195	89.379811	76.803018	46.057543	45.871234	60.273284	70.75935	72.127172	95.604208
NFYC	29.577095	30.738294	25.987599	29.36943	28.688354	28.92098	28.756786	26.554679	28.047005
NFYB	5.3561	5.362379	5.666978	5.128612	5.834185	5.11536	5.154187	4.943552	4.128519
NFYA	16.552535	17.155718	14.830854	20.657934	20.023218	18.469204	18.701384	16.88351	16.801235
SMIM30	31.492475	35.444571	37.319723	26.04374	28.484379	31.202562	35.873525	36.949597	31.240088
CCNI2	0.089996	0.088774	0.060498	0.052263	0.11591	0.106307	0.061521	0.158956	0.09837
BAZ2B	5.43103	6.471288	5.657374	9.522466	9.827076	6.277277	7.533399	7.451689	5.261492
MSTRG.11878	0.19281	0.072779	0.029815	0.114206	0.335541	0.644506	0.13777	0.33224	0.272114
MSTRG.11877	0.540446	0.586021	0.253819	0.459547	0.63064	0.47404	0.45759	0.398467	1.221006
MSTRG.11875	9.904388	10.251396	7.370681	10.803687	10.550169	8.346727	9.426277	8.784598	8.876544
EBP	56.947708	50.778693	54.75968	21.057392	18.233603	18.583679	40.51195	45.180862	56.28356
RAB1B	134.25617	116.741051	122.84076	79.215329	74.889468	78.963383	102.41943	98.18589	137.170411
MSTRG.23347	0.456205	0.255488	0.421531	0.30135	0.342837	0.22572	0.552893	0.388967	0.273214
MSTRG.16473	1.431586	1.357934	1.329784	2.144742	1.616266	1.275586	1.421285	1.111221	1.299153
NLE1	3.576045	3.974233	3.764364	4.621258	4.830028	4.527992	3.605708	3.995803	4.306036
SKIL	5.51474	4.86823	5.34909	4.554754	4.859585	4.375464	5.840014	6.426366	3.592217
CYTH1	9.902883	8.738514	9.498114	21.979183	20.387934	16.257861	8.434161	8.200797	11.024572
GCGR	0	0.026424	0	0	0	0	0	0	0.018887
CYTH3	13.584815	12.492221	12.750509	8.519188	9.685692	7.364031	13.046453	13.200021	13.694098
CYTH2	32.042061	28.419189	28.048213	33.652611	28.347311	26.526941	26.870818	23.396232	32.734126
CYTH4	0	0.068992	0	0.040889	0	0.049946	0.015314	0.038429	0
DPH1	19.590133	20.043902	17.387668	22.952536	22.106324	25.352464	18.441758	16.664875	19.492753
DPH2	16.378277	14.915783	13.629961	18.920074	20.510492	17.236775	13.29275	12.810872	14.353634
DPH3	8.279131	8.766445	8.554039	9.004988	8.803846	9.167828	8.743408	9.114092	7.654986
MYH7B	0.267702	0.116513	0.266011	0.28965	0.20054	0.379116	0.273233	0.214553	0.187459
DPH5	10.120681	10.662964	10.215788	9.83341	11.091551	12.166642	11.228153	10.091763	8.992986
SPAST	3.756541	4.152032	4.446709	4.075064	4.208694	3.447955	5.307506	3.582844	3.127133
DPH7	9.951868	10.615564	9.857599	16.090263	17.382748	18.424763	9.274343	9.527608	11.183838
PAH	0.021355	0	0	0	0	0	0	0	0
PAM	46.644185	53.597076	50.041813	44.596748	48.78509	38.818564	55.77978	53.892513	46.121725
DCN	0	0.015495	0.10061	0.02302	0.057234	0.086041	0	0.005279	0.019548
DCK	14.915707	12.508836	12.049456	13.040759	13.202023	13.348868	14.158031	13.51348	10.148134
DCD	0	0	0	0	0	0	0	0	0
THRB	0.625746	0.439935	0.677585	0.642211	0.671016	0.535917	0.533295	0.789176	0.441656
DCC	0	0	0.015896	0	0	0	0	0	0
THRA	15.875747	15.648695	18.824977	39.315336	31.905784	38.556524	13.934217	11.394752	14.643599
TAF4B	0.239957	0.215642	0.168871	0.402616	0.276365	0.243866	0.326313	0.358643	0.225783
DCX	0.03461	0.034508	2.144927	0.005841	0	0	0.014972	0.024479	0.034091
DCT	0.052198	0.051426	0.018261	0.068644	0.12481	0.112974	0.067569	0.062596	0.047777
CDH20	0	0	0.049451	0.069863	0.012398	0.046384	0.01138	0	0
CDH22	0	0	0.032969	0	0	0	0	0	0
CDH23	0.138086	0.149215	0.073903	0.03852	0.008903	0.026105	0.138021	0.189126	0.114814
CREB3	101.532082	93.230347	88.188629	129.848328	130.478775	132.798325	90.441223	89.247009	114.367218
CREB1	5.775203	5.529056	4.845317	7.034869	7.234652	4.799956	5.83703	5.64245	4.155612
FLRT1	0.284811	0.129913	0.296642	0.586602	0.582075	0.641902	0.3093	0.233385	0.268163
FLRT3	0.208052	0.2793	0.200422	1.474389	1.656189	1.39191	0.212197	0.303778	0.119608
FLRT2	1.09392	0.748341	0.676295	1.485304	1.027359	0.930834	0.788948	0.832722	0.64073
GDF15	16.864188	18.17614	16.327749	86.726378	79.305935	91.092924	12.030127	14.104645	17.89208
PXYLP1	0.580716	0.910374	0.798325	1.565252	1.804304	1.305602	0.873216	0.718197	0.713364
ARCN1	45.033652	45.116336	43.447898	53.749936	56.483324	53.972572	52.519467	50.91437	39.135232
MSTRG.26277	0.79818	0.292779	0.130121	0	0	0	0.968248	0.292486	0.528532
QRFP	0.00966	0	0.096187	0.114197	0.051548	0.173235	0.269565	0.215155	0.089999
MSTRG.24527	6.763866	6.133969	6.040888	10.353405	10.129388	9.804987	5.964374	6.411528	5.541151
AEN	3.611236	4.784126	3.92812	8.24414	7.920486	6.97349	3.147258	4.07123	4.991373
PPP6C	12.0708	12.718896	12.907258	13.707265	13.034595	13.630309	14.633123	14.216235	11.452037
SLC39A13	27.092358	24.136188	23.485345	38.086651	36.023679	36.572789	19.892086	20.670308	28.586631
HSPA4L	5.906948	5.99576	5.157469	3.447707	3.171836	3.018114	6.653056	6.182925	4.739099
PRAC2	0	0	0	0	0	0	0.087649	0.12972	0.087517
PRAC1	0	0	0	0	0	0	0	0	0
MOS	0	0	0	0	0	0	0	0	0
MOK	4.726176	5.271897	4.629938	3.987983	3.847816	6.823631	3.97179	4.753002	4.676757
EIF4EBP1	104.205986	90.199928	88.11956	55.826302	52.089352	49.959698	67.543381	73.982765	113.151077
STING1	11.241498	12.664549	12.373554	21.027545	20.744606	21.185863	10.714003	11.879236	16.432221
EIF4EBP2	9.181633	9.592001	9.762486	9.108383	9.061419	8.561844	10.918506	11.2054	9.150185
MOG	0	0	0	0	0	0	0	0	0
YBEY	9.305412	9.71906	8.170249	5.145243	5.594696	6.737222	7.965388	8.565804	6.457674
SH2D1B	0	0	0.014783	0	0	0	0.038332	0	0.041493
SH2D1A	0	0	0	0	0	0.018966	0	0	0.014482
LRRC37A2	1.657968	1.946394	1.815589	1.70189	1.818432	1.575943	1.953518	2.193198	1.380444
LRRC37A3	2.402493	2.128434	1.790924	2.29051	2.861767	3.323822	3.105029	2.571997	2.496681
CSDC2	0.092359	0	0.27331	0.04973	0.018835	0.142625	0	0.002457	0.054931
MSTRG.13569	0.442681	0.500917	0.705206	0.466842	0.491012	0.129727	0.362679	0.651748	0.685085
MSTRG.13565	0.574027	0.60597	0.088096	1.148085	0.398088	0.861283	0.651425	0.429637	0.331459
PDHA2	0	0	0	0	0.080108	0	0	0	0
PDHA1	25.079673	21.406755	22.63533	19.355836	19.416045	19.442255	22.287785	21.549444	22.817168
ERCC6	1.996151	2.154073	1.795911	2.212559	2.201768	1.745827	2.053067	1.99589	1.944139
TCAP	0.671716	0.187482	0.424669	0.421573	1.029961	1.206316	0.158757	0.475353	0.281512
CD244	0	0	0	0	0	0	0	0	0
MRPS16	29.507657	31.404375	31.146417	24.088442	23.308478	25.229394	28.043552	25.740104	29.451398
CKMT2	0.233525	0.134695	0.064437	0.537518	0.384037	0.252488	0.238005	0.138485	0.125756
MRPS14	14.893206	15.019033	15.111899	13.684907	13.90496	15.052977	15.696048	17.218901	16.527981
AC005832.4	0.120515	0	0	0	0	0	0	0	0
RFPL4A	0	0.058523	0.047063	0.053197	0	0	0.204965	0	0.257394
RILPL1	3.184368	2.789279	2.799609	5.136974	5.004302	5.246467	2.346649	2.185395	2.632805
RILPL2	5.067228	4.505078	4.458855	7.346954	5.761797	4.895501	4.15807	4.327669	5.610217
FMR1	31.624233	34.19987	32.475267	39.706515	39.604268	31.643195	34.044777	39.697411	29.207764
SEL1L3	11.219621	11.518356	11.801281	7.998309	9.051442	7.368691	12.245383	11.960053	9.930442
SEL1L2	0	0	0	0	0	0	0	0	0
LYPD4	0	0	0	0	0	0	0	0	0
LYPD5	0.37706	0.306135	0.251506	1.041765	0.952015	1.080299	0.291794	0.444077	0.744379
LYPD2	0	0	0	0	0	0	0	0	0
LYPD3	1.201845	1.620289	1.24969	0.788843	0.831503	0.579562	1.521419	1.716417	1.464121
LYPD1	27.060849	25.886302	25.294361	22.004144	21.29502	21.14617	25.506073	24.165277	29.167049
CALCOCO1	10.89763	11.203222	8.750804	17.36785	16.031221	16.733456	9.46159	10.151976	10.031956
CALCOCO2	18.208614	19.277635	19.266522	30.345731	30.932468	32.389051	21.230321	23.120385	17.062314
LYPD8	0	0	0.078371	0	0	0	0	0	0
ANKRD30A	0	0	0	0	0	0.007962	0	0	0
RGS5	1.280249	1.432641	1.021373	0.726642	0.782296	0.737239	1.256747	1.688039	0.936514
RGS6	0.029261	0	0	0.026279	0	0	0	0	0
ANKRD30B	0	0.016487	0.013264	0.079132	0.081732	0.046721	0.030315	0	0.011184
RGS1	0	0	0	0	0	0	0	0	0
RGS2	3.674939	3.832233	3.68748	35.967052	40.301701	42.996075	4.330173	4.471165	4.305593
RGS3	19.552601	21.593242	19.138917	17.726667	16.159523	15.131291	15.754945	19.282365	24.007252
MSTRG.19606	1.433648	0.728706	1.138847	1.216877	0.967098	1.315879	1.414028	1.197613	0.997053
RGS8	0.025265	0.009604	0.0187	0.011222	0	0.038244	0.008072	0.03014	0.050393
RGS9	0.042233	0.430027	0.247803	0.143723	0.099438	0	0.028546	0.247972	0.197721
MSTRG.18953	0.632266	0.575111	0.645525	0.509318	0.561602	0.34176	1.511154	0.807555	0.197423
MSTRG.18958	2.152318	2.427054	1.704881	1.814944	2.110221	1.286365	1.931826	2.029416	1.776544
OR4N4C	0	0	0	0	0	0	0	0	0
FSD1L	1.197215	1.321833	1.104896	1.719386	1.964695	1.71413	1.075428	1.077388	0.634716
MSTRG.2618	0.327053	0.288133	0.259068	1.058641	0.804173	0.392147	0.398927	0.451438	0.338951
MSTRG.2615	1.814373	1.720196	1.288941	4.873772	5.088313	3.865743	2.411511	2.562231	1.757229
MSTRG.2616	0.273769	0.23644	0.198347	0.902762	0.471727	0	0.446226	0.303094	0
MSTRG.2617	0.219429	0.175523	0.201392	0.766491	0.556715	0.112078	0.294165	0.624278	0.128581
MSTRG.2613	5.373744	3.585243	2.940511	5.003669	5.763288	6.364027	3.841725	4.785828	3.346997
CDK2AP1	139.908053	143.183824	134.505752	117.309953	116.946654	131.171224	120.829291	121.988679	132.463834
CDK2AP2	55.646885	52.561542	47.877075	39.10778	44.639969	51.901108	49.428044	46.361922	60.429396
BMP7	0	0	0.162265	0	0	0	0	0.021409	0
CD28	0	0	0	0	0	0	0	0	0
MRPS9	10.669556	12.011141	10.556448	9.158354	10.125989	10.761306	13.328074	11.813758	11.029531
MRPS7	55.124912	55.719759	49.209978	42.743012	38.147112	42.898228	43.143145	47.739934	52.771055
MRPS6	16.422842	13.088415	15.810741	7.610977	8.299516	11.109497	19.331602	15.524434	19.75532
MRPS5	8.543899	9.501421	9.105872	10.012015	11.355515	12.026913	7.921636	9.517342	11.760438
IFI35	77.155231	67.011195	78.370169	282.418945	294.431961	277.114014	51.279247	75.061607	99.1609
CD27	0	0	0.029769	0.072256	0.063685	0.033189	0.203541	0.043311	0.130045
MRPS2	30.589335	30.185734	29.077523	23.795194	26.700788	37.076164	28.443943	27.157121	32.220885
IFI30	7.558325	14.147952	12.580628	188.101364	189.434265	221.954636	8.773726	7.702953	12.392397
CD24	39.559259	41.695571	43.550487	32.361597	36.289456	36.608413	46.059843	43.32241	36.229777
AC245748.1	0	0	0	0	0	0	0.000675	0.000776	0
NKIRAS2	22.742611	22.906933	21.960759	30.583958	33.436321	30.711722	21.638559	21.06	24.318757
NKIRAS1	7.523932	7.945165	6.043975	11.317487	11.869656	11.553781	7.645417	7.914616	7.967242
FAT3	0.159477	0.193088	0.149466	1.263707	1.010549	0.564115	0.136037	0.157906	0.098106
FAT2	0.072137	0.043316	0.021566	0.093597	0.027598	0.034391	0.033227	0.018925	0.030445
FAT1	38.79799	41.795667	36.47601	38.27253	33.918187	23.371184	45.702748	46.055199	33.85395
PSG8	0	0	0	0	0	0	0	0	0.021287
PSG9	0.213898	0	0.208849	0.026484	0	0.020735	0.2594	0.199732	0.375578
PSG6	0.028281	0	0	0	0	0.02852	0	0	0
PSG7	0	0	0	0	0	0	0	0	0
PSG4	0	0.052425	0	0	0	0.059535	0.009886	0.042236	0
PSG5	0.158024	0.160632	0.221422	0	0	0	0.276504	0.196836	0.310304
PSG2	0	0	0	0	0	0	0	0.030545	0
PSG3	0	0	0	0	0	0	0	0	0
PSG1	0	0	0	0	0.060407	0	0.034533	0	0
MSTRG.8752	2.00355	2.496596	2.255686	1.391211	1.698549	1.23089	1.711916	2.046989	1.638927
GFUS	43.881654	40.506033	41.036365	36.365256	30.029334	35.05776	34.733443	40.388487	48.759765
MSTRG.574	3.312528	7.604671	6.606447	6.575656	9.251619	10.012847	2.919677	4.721851	6.220119
LSM8	6.555045	7.565714	7.571322	7.591289	7.91068	5.936189	7.826447	8.072504	7.336157
LSM4	140.419401	125.619896	131.334879	74.732011	65.503761	59.71033	94.274884	91.084665	155.745825
COL27A1	2.154173	1.954709	2.000772	2.073349	1.585391	0.972783	1.72628	1.789189	1.988478
AL121845.3	4.937358	2.553626	4.047783	5.072465	4.74248	3.825166	1.871547	2.522171	5.483303
LSM5	18.506303	19.581603	17.644409	16.260042	16.772549	18.864827	20.882974	18.26861	14.232451
NEURL1B	4.107953	3.955737	4.16281	4.549877	4.838613	3.773752	2.976977	2.797865	3.111371
TMEM247	0	0	0	0	0	0	0	0	0
LSM1	31.822816	33.235186	35.885765	42.333653	41.609339	39.171072	32.023229	31.243348	35.151985
LSM2	37.929523	43.099846	41.055225	32.548771	33.265564	38.70734	44.35553	41.487377	38.594498
AKR7A2	38.773306	38.69884	34.363731	23.395081	22.883226	24.075678	35.642424	29.802357	37.663487
AKR7A3	0.493741	0.256544	0.532072	0.486093	0.514882	0.558011	0.272328	0.175744	0.386082
DDA1	23.772887	23.674127	23.027627	20.782099	19.553083	20.326857	20.135992	19.042704	26.652609
MSTRG.8591	0.444664	0.831274	0.812598	1.216466	1.283767	0.979574	1.182525	0.679723	0.928402
GAMT	53.698738	47.551728	46.833644	30.7542	30.977683	27.390388	33.196486	31.30553	55.647433
OR4F29	0.016711	0	0.001269	0	0.016601	0	0	0.066422	0.123996
OR4F21	0.028495	0	0	0	0.010107	0	0	0.163585	0.054094
CT45A3	0.358502	0.465583	1.072219	0.246098	0.216764	0.680253	0.866967	2.061497	0.195124
MSTRG.21126	0.388781	0.413164	0.46688	0.395309	0.490599	0.304911	0.360156	0.745365	0.087114
CTRB2	0	0	0	0	0	0.054057	0	0	0
OR8B3	0	0	0	0	0	0	0	0	0
PLCD4	3.831094	3.836834	3.752782	2.868901	2.420645	2.459393	3.331804	2.943554	2.742591
CTRB1	0	0	0	0	0	0.174517	0.020143	0	0
PLCD3	10.084497	9.59698	9.196034	5.815702	6.010261	5.37688	7.580044	7.36659	8.63121
OR8B4	0	0	0	0	0	0	0	0	0
PLCD1	2.006741	2.339789	1.927466	1.393549	1.809259	2.146539	2.001204	1.590346	2.072698
OR8B8	0	0	0	0	0	0	0	0	0
SOS2	6.071449	6.115458	5.741693	10.274998	9.815896	9.254476	6.621584	6.752641	4.871647
SOS1	5.557498	5.510533	4.897283	8.178047	8.889657	6.660338	6.954513	6.375168	4.27545
INSYN1	0	0	0.13677	0	0	0.016197	0	0	0
GNMT	0.72824	0.584031	0.705526	1.535976	2.227963	1.626562	0.512685	0.413995	0.878306
CAB39	11.666816	12.696171	12.31417	13.251607	14.426226	11.521798	13.673294	13.305041	11.079912
CKMT1A	0.006988	0	0.114253	0	0	0	0	0	0.008794
CKMT1B	0.007892	0	0.151467	0	0	0	0	0	0.008917
DEFA1B	0	0	0	0	0	0	0	0	0
BCL2L15	0.060696	0.064084	0	0.036115	0.055669	0.109788	0.069473	0.049265	0.05578
BCL2L14	0.089998	0.056593	0	0.034641	0.061631	0.052174	0	0.093139	0
BCL2L11	10.10396	10.537978	9.562568	21.234971	21.393202	19.831039	11.100324	11.170793	9.364876
BCL2L10	0.039989	0	0	0.038279	0.033674	0.081547	0	0	0
BCL2L13	16.881445	15.741434	17.992627	26.567272	29.309492	25.539871	18.074082	18.734093	16.064289
BCL2L12	24.590398	29.755318	19.923112	13.662881	11.14683	13.99691	24.578039	23.741603	33.52702
C22orf15	0	0	0.069431	0.195871	0	0	0	0	0
HSD11B2	0.070938	0.104461	0.082192	0.164238	0	0.209524	0.078687	0.054517	0.117335
HSD11B1	0	0	0	0	0	0	0	0	0
ISYNA1	3.406391	2.057988	3.783909	3.116106	3.365568	3.247743	1.757277	1.695306	3.440578
GTF2H3	8.298167	9.128353	9.050973	8.322345	7.869468	8.064867	8.80658	9.764563	8.427565
GTF2H2	3.994392	4.054897	4.405852	4.422892	4.535964	4.176077	3.903929	5.75257	4.244728
GTF2H1	15.678412	17.68979	16.772876	14.521322	16.054295	14.908412	19.728428	18.94026	16.1772
GTF2H5	3.153164	3.131764	2.899607	1.387263	1.388375	1.297313	3.353098	3.497019	2.693278
GTF2H4	50.119388	49.091631	46.757232	49.964471	46.169045	47.980879	42.011299	40.054474	53.512758
ALDH1B1	4.598148	4.005782	3.699067	3.684052	3.676661	3.13409	3.4149	3.258925	4.28593
COX7A2L	19.322342	17.372469	17.415885	14.810464	13.178293	13.054028	17.709512	18.16841	19.543417
SMARCC2	27.769537	28.468772	25.337852	33.844116	31.895875	30.070452	28.109269	28.372257	26.605658
SMARCC1	16.258036	17.850742	16.023697	13.112187	12.611077	11.039177	18.246716	18.47628	16.526401
RYK	11.789636	14.547158	13.26979	12.076281	13.56643	13.108265	14.485587	13.406107	11.607215
MSTRG.28980	0.565916	0.748878	0.622474	0.505228	0.371064	0.365144	0.698632	0.396391	0.519919
IFNW1	0.082912	0.05912	0	0	0	0.024295	0	0.034784	0.01359
BLOC1S6	11.950126	12.278548	12.047007	8.334712	9.444063	8.803668	13.56147	13.878304	10.353864
LHX2	0.7573	0.676303	2.544607	1.175197	0.853443	1.055762	0.706648	0.667407	0.766393
BLOC1S4	8.922998	9.026374	8.329397	7.110473	8.140639	7.162679	6.627409	6.400051	8.793472
LHX4	0.868974	0.878067	0.592075	0.983697	0.866189	0.743232	0.926994	0.918379	0.552701
BLOC1S2	16.992501	16.407704	15.310662	22.358553	22.70285	26.40947	17.005024	16.730089	15.741262
LHX6	0	0	0	0	0	0.012732	0	0.020073	0
LHX8	0	0	0	0	0	0	0	0	0
LHX9	0.572841	0.590951	0.682227	0.766595	1.021746	0.736329	0.537281	0.338645	0.378669
MSTRG.29050	0.272453	0.095133	0.233333	0.425569	0.668325	0.653956	0.284846	0.145522	0.188484
NADK2	5.907194	6.064219	5.604566	10.989744	11.594522	10.15396	6.272515	4.469661	4.839222
SLC38A5	0.011338	0.081211	0	0	0.078321	0.038986	0.01661	0.026236	0
SLC38A4	0	0	0	0	0.015274	0	0	0.030933	0
SLC38A7	8.158367	8.970347	7.90388	12.768842	12.36566	12.710037	8.444382	8.650798	9.279321
SLC38A6	6.155575	6.721229	6.68524	5.073122	5.126299	4.670237	6.539691	7.752155	5.50966
SLC38A1	19.107055	20.810794	19.237603	17.14102	16.026008	12.37509	21.59988	22.477586	16.680379
SLC38A3	0.62092	0.921725	0.949497	7.551032	7.569291	7.114447	0.740883	0.626209	0.682056
SLC38A2	42.836534	41.472604	41.420732	54.889317	56.385324	46.271335	49.886716	48.603949	40.648254
SLC38A9	5.534268	6.075847	5.821122	8.312473	8.52348	8.244494	6.674694	7.862288	4.765745
SLC38A8	0	0	0	0	0	0	0	0	0
OCA2	0	0	0.012971	0	0	0	0	0	0
MSTRG.7369	0	0	0	0.604788	0	0	0	0	0.075777
MSTRG.7368	0	0	0	0.484361	0.347896	0.315846	0	0	0.060623
MSTRG.7365	0.598589	0.195897	0.543659	1.221847	0.780272	0.801748	0.476274	0.638219	0.442784
MSTRG.7360	5.634048	4.943654	5.200212	5.094859	5.615548	5.805152	4.421833	4.713898	5.777257
YBX1	476.682915	454.677337	449.525836	147.50449	156.514888	136.733508	378.786438	361.015638	488.213231
YBX3	55.822234	55.13569	54.458685	62.406761	63.711722	69.100812	48.979287	50.744633	57.342377
YBX2	0	0	0	0	0	0	0	0	0
STIP1	88.294868	89.506974	87.139104	57.006838	59.065932	63.580713	91.223083	86.869217	96.709479
CHIC2	7.968627	8.29062	7.609211	8.580404	9.026843	8.692203	8.086791	8.014447	9.055232
CHIC1	4.550338	4.962588	4.680731	6.244943	5.867873	4.980064	5.321365	5.182864	3.42852
VSNL1	0.891317	1.00243	1.234165	0.511367	0.514716	0.78486	1.085647	1.201829	0.76761
SDCCAG8	6.813428	7.414045	6.707167	10.315251	10.469103	11.263846	9.406843	7.087837	6.415248
CDIPT	37.589766	33.239368	35.213556	36.677858	32.848946	36.496265	30.882351	30.715245	42.566775
NCOA2	4.735476	5.037692	4.377968	10.397982	9.191385	6.45352	5.087324	5.455544	3.968415
NCOA3	4.277991	4.034017	3.864842	5.443909	5.346143	3.822598	4.762988	4.565862	3.76719
NCOA1	5.693907	5.377659	5.787212	9.17271	8.86653	8.137557	6.112216	6.550271	4.302427
NCOA6	9.603131	9.571451	9.815206	14.992886	13.72814	13.297235	8.610548	11.857859	9.167036
NCOA7	6.105584	6.547538	5.855176	11.818902	11.738844	11.763377	7.846387	7.04627	5.478088
NCOA4	27.447277	27.806426	27.657295	28.500526	30.551668	29.700629	32.320896	30.748308	25.241085
NCOA5	12.908766	13.754722	12.413459	13.45734	14.318207	13.905684	13.218247	12.25233	12.829259
CISH	0.240757	0.097875	0.219143	0.192566	0.270718	0.18399	0.180008	0.086021	0.317193
RIF1	5.764986	6.672496	5.234064	5.824387	6.232909	4.21675	7.60471	6.469328	4.557209
STARD3NL	27.017332	27.769312	25.299004	32.729351	32.559712	36.218644	28.788467	28.719485	28.715903
SREK1	27.881463	30.771954	27.75454	28.795563	24.732169	21.762671	41.750142	34.571102	29.12607
KLHDC10	12.789115	14.149772	12.925138	22.160556	22.475545	19.11754	14.52824	14.456508	11.852208
ERO1B	0.976702	1.151879	1.452036	2.472607	2.096752	1.965653	1.432675	1.427465	1.14885
ERO1A	14.228371	14.952061	12.061013	10.586744	10.632432	10.64819	15.560516	15.96846	13.327527
SLC22A31	0	0	0	0	0	0	0	0	0
CDIP1	0.20737	0.160881	0.374356	0.106416	0.133164	0.01301	0.15562	0.054505	0.11634
ALKAL1	0	0	0	0	0	0	0	0	0
ALKAL2	0.07679	0.029233	0.126596	0.120847	0.044701	0.020182	0.083165	0	0.093578
ZNF497	2.678836	2.622866	2.922654	5.174962	4.50429	3.930166	2.680452	2.519412	3.364244
ZNF496	7.981948	7.642763	6.811519	11.506694	11.293157	9.876792	7.331119	6.452853	8.337833
ERF	24.993098	21.328514	22.35769	31.740182	28.41869	28.590521	16.081829	17.651008	26.668123
ERG	0	0.009053	0	0	0	0	0	0	0
ZNF493	4.661908	4.149897	3.681579	8.16097	8.345315	5.929149	4.597373	5.116471	3.786862
HAND1	0	0	0	0	0	0	0	0	0
HAND2	0	0	0	0	0	0	0	0	0
ZNF490	1.323674	0.780982	0.879179	2.779875	2.418942	2.912689	1.091621	1.42245	0.82182
ERH	112.870627	113.375126	114.458751	117.497046	117.156198	113.24421	95.286053	92.707234	112.010345
MTRNR2L8	0	0.044615	0	0	0	0	0.089103	0	0
MTRNR2L3	0	0	0	0	0	0	0.037337	0	0
MTRNR2L1	0	0	0	0	0	0	0	0	0
MTRNR2L7	0	0	0	0	0	0	0	0	0
MTRNR2L6	0	0	0	0	0	0	0	0	0
MTRNR2L5	0	0	0	0	0	0	0	0	0
MTRNR2L4	0	0	0	0	0.017758	0	0	0	0
NLGN4Y	0.014914	0.009213	0.005437	0.020562	0.023311	0.028791	0.00554	0.007438	0.018078
NLGN4X	3.59621	3.989332	3.373912	8.958648	8.011204	7.844827	4.038699	3.160993	3.257393
FBN2	1.268783	1.413062	1.258012	1.846241	1.562491	1.054548	1.627787	1.68259	1.16468
FBN3	0	0	0.037087	0	0	0.008362	0	0	0
NCR1	0	0	0	0	0	0	0	0	0
FBN1	9.165477	9.761249	7.958853	2.228144	2.374788	1.544909	10.284286	11.90206	8.859139
AOAH	0	0	0	0	0	0	0	0.030694	0.034014
SCN1B	0.499895	0.96187	0.763249	0.879503	1.211186	1.480518	0.420148	0.396189	0.516577
SCN1A	0	0.01301	0.03527	0.030277	0.03272	0.014607	0.009497	0.012228	0
EEPD1	1.63643	1.65282	1.993437	0.61255	0.557965	0.42779	1.980914	1.497944	1.861184
FRYL	5.670424	5.487496	4.622585	4.697192	4.486664	3.579386	6.51996	6.277041	4.241258
DEXI	11.958013	12.999699	13.520049	10.694044	13.153389	11.638611	10.06428	9.766651	14.411437
FUOM	0	0	0.184592	0	0	0	0	0	0
IDI1	73.635273	74.977781	67.899958	33.987924	34.939432	42.380457	70.689726	78.711812	57.06235
IDI2	0	0	0	0	0	0	0	0	0
IPMK	1.119295	0.934873	0.927905	1.517624	1.897187	1.500885	1.279309	1.301981	1.025439
MSTRG.13815	0.17164	0.254336	0.330911	0.339839	0.313899	0.425681	0.295801	0	0.348795
MSTRG.13814	0.08727	0.20885	0	0.155264	0.486336	0.561685	0.207291	0.138191	0.284325
TMEM185B	2.445856	2.435988	2.55675	3.342429	3.259194	3.053193	2.414082	2.065955	2.58309
TMEM185A	11.168436	11.071175	10.310077	15.896186	14.367129	13.20503	8.635203	8.825	10.870165
UBXN10	0	0	0	0	0	0	0	0	0
UBXN11	9.393307	8.879519	6.71346	8.675552	8.842718	12.530908	7.776374	7.713034	9.886738
PELO	10.700702	10.623355	9.399269	10.995977	10.169993	10.222365	8.539718	10.512915	10.609635
MSTRG.12146	0.085145	0.199553	0.503844	0.1876	0.102802	0.15709	0.247058	0.535052	0.482299
IZUMO1R	0	0	0	0	0	0	0	0	0
FCHSD1	13.854954	12.961948	11.498682	11.589288	10.234223	9.167261	11.10319	11.094516	14.364305
FCHSD2	2.946783	2.801449	2.787176	4.631546	4.760497	4.994549	3.845387	3.150521	2.453693
POTEE	0	0	0.031779	0	0	0	0	0	0.006276
MSTRG.3105	0.189102	0.820199	0.421032	0	0.159111	0.52221	0.410058	0.331767	0.435977
HIGD2A	102.194321	112.661964	109.934303	67.328384	67.854431	75.446785	97.054886	93.939545	105.709503
HIGD2B	0	0	0	0	0	0	0.047885	0	0
TRAIP	5.295761	4.551391	4.563266	3.126378	2.747316	3.767611	5.528974	4.560997	5.489011
MSTRG.3109	3.682966	3.710372	3.908297	0.783507	0.78093	0.683086	3.378912	3.076698	3.616295
MSTRG.3108	0.386548	0.208528	0.445669	0.117243	0.053618	0.252805	0.420309	0.264938	0.625735
UBA52	417.837187	329.232162	360.493533	266.928067	361.32227	415.203539	292.240477	466.131257	325.164308
DND1	0.346175	0.618096	0.401647	1.053444	0.73508	0.768941	0.257605	0.371541	0.422215
NOBOX	0	0	0	0	0	0	0	0	0
MSTRG.24674	0.979534	0.953055	1.243881	0.70429	1.383134	1.188114	1.123761	0.850763	0.787846
IBSP	0	0	0	0	0	0	0	0	0
NID2	0.011002	0.029984	0.035089	0.042559	0.02577	0.011456	0.029557	0.015091	0.044525
NID1	13.453684	14.060902	13.528045	11.134111	10.981796	9.21698	14.041758	14.036412	11.628583
OR5B3	0	0	0	0	0	0	0	0	0
OR5B2	0	0	0	0	0	0	0	0	0
BMI1	16.213508	16.618557	16.458778	18.623426	19.182928	19.829896	17.489635	17.885734	14.555256
BTG3	17.643641	16.775988	15.901754	16.478038	18.162984	19.3426	18.108136	18.500296	14.152753
BTG1	17.32654	17.615234	16.858305	23.140238	25.404642	25.977203	16.224903	16.156662	15.639888
MSTRG.4454	0.344143	0	0	0	0	0	0	0	0
MSTRG.25446	0.146662	0.22419	0.268271	0.494378	0.483952	0.455055	0.228519	0.155808	0.12861
MSTRG.23135	0.46799	0.187153	0.050699	1.04497	1.137472	1.351211	0.194302	0.224918	0.172988
ELOB	120.127486	123.359146	112.69874	111.141926	113.009718	119.976758	99.407582	100.76137	133.159157
ELOC	32.628236	37.260481	30.111684	25.673678	23.14046	25.451656	34.19162	30.457723	30.202331
ELOA	28.279262	31.770745	24.655307	36.892135	32.508858	26.363112	30.808369	25.745183	28.554761
OSTM1	60.15667	61.581474	58.425068	24.965645	24.257571	24.046064	62.619644	60.840075	51.580779
DAW1	0	0	0	0	0	0	0.036552	0	0
OR4D1	0	0	0	0	0	0	0	0	0
OR4D2	0	0	0	0	0.015024	0	0	0	0
OR4D5	0	0	0	0	0	0	0	0	0
OR4D6	0	0	0	0	0	0	0	0	0
FANCG	19.163608	18.417093	16.706108	12.008426	12.610561	12.182222	15.245331	15.073911	17.437856
FANCF	2.480423	2.315475	2.242834	3.362688	2.928656	3.120073	2.44861	1.91585	2.360161
FANCE	8.246658	8.430496	7.140004	7.270734	7.121048	6.61101	7.645679	6.509044	8.848828
FANCC	4.224913	4.320724	3.894669	3.809644	3.774528	3.591019	4.433216	4.026413	4.179268
FANCB	1.320418	1.613781	1.209812	1.043652	0.668379	0.581084	1.387318	1.713742	0.955104
FANCA	10.328921	8.696859	6.963663	4.705112	5.41054	5.132503	9.119219	9.742471	9.555966
HNRNPAB	155.778459	145.746086	140.618093	116.145638	108.370052	92.733472	119.99388	110.932207	178.460162
FANCM	1.260765	1.491627	1.611192	1.257128	1.054913	1.262776	1.547311	1.772348	1.117819
FANCL	11.086749	11.848343	10.828082	12.911433	14.433446	16.894117	13.322462	13.952691	9.231051
FANCI	21.674873	20.43307	18.583996	10.828797	12.47699	10.647418	22.910178	26.092245	21.722754
CA5B	1.118849	0.763937	1.418962	1.823669	0.483518	0.701543	1.180647	0.663225	1.215452
CA5A	0	0	0	0	0	0	0	0	0
F13B	0.019716	0	0	0	0	0	0	0	0
HNRNPA3	58.570623	54.372554	56.784366	72.964614	69.539743	45.421771	54.07964	44.049168	67.38946
HNRNPA1P48	1.997539	1.794712	2.269127	1.707211	1.656823	1.095119	2.177692	1.51405	2.254224
HNRNPA1	177.104464	171.124791	189.924386	143.700908	149.110131	122.919604	187.691111	160.5216	199.22623
ADGRD2	0	0	0	0	0	0	0	0	0
ADGRD1	0	0	0.019152	0	0	0	0	0	0.015829
HOXA7	5.443009	4.90967	4.806847	4.137871	3.286734	3.63468	4.293769	4.565745	4.415778
HOXA6	3.82987	2.774487	2.094364	4.538849	4.908995	2.629767	2.009914	1.897106	2.747797
HOXA5	3.148371	3.525802	3.142716	6.312672	5.873136	6.479046	2.575593	3.539213	2.905453
HOXA4	1.212452	1.230086	0.92568	0.718072	0.70022	0.906153	0.983681	1.566722	1.386574
HOXA3	0.168157	0.37497	0.238516	0.319276	0.623673	0.379111	0.23628	0.323054	0.225601
HOXA2	0.071733	0.049498	0.090232	0.059699	0.149621	0	0.082236	0.039385	0.048171
HOXA1	0.454616	0.4425	0.500732	0.670807	0.970768	1.04856	0.364706	0.597553	0.461778
IGLL1	0	0	0	0	0	0	0	0	0
IGLL5	0	0	0	0	0	0	0	0	0
HOXA9	0	0	0	0	0	0.009349	0	0	0
CEP57	10.660031	10.856218	10.949972	10.325342	12.060334	11.823653	12.605562	13.457617	8.728511
CEP55	35.531863	36.56219	33.431104	8.975015	9.568418	8.973401	40.267839	39.394801	30.434133
H4-16	0.224564	0.350469	0.257278	0.702279	0.462789	0.613086	0.272584	0.238976	0.205421
B9D2	7.370529	7.802032	8.556405	7.526933	4.980857	5.000213	7.52139	6.39901	11.08181
HSPD1	140.661589	145.579615	135.923809	107.797812	113.023332	107.60636	149.832273	147.961857	123.83471
MTX3	5.794468	6.847921	6.207921	4.440804	4.46869	3.552989	7.550769	6.138387	5.184709
MTX2	16.991905	20.127058	16.714394	17.456741	17.324087	19.220401	14.776362	18.488089	17.799143
MTX1	18.614485	18.223446	20.814791	13.889489	15.848294	15.542223	17.864136	16.204649	22.826672
PNMT	0	0	0	0.054284	0	0	0	0	0.109624
LIAS	1.797294	2.779664	2.700651	2.733077	3.069809	2.946906	2.142072	2.531546	2.022234
ATP10A	0.235784	0.177088	0.226509	1.520238	1.92077	1.619403	0.260055	0.288298	0.201156
ATP10B	0	0	0	0	0	0	0	0	0
ATP10D	5.923482	6.420015	5.706742	5.912373	6.461303	4.397425	6.640437	6.827088	4.668054
KRIT1	8.540297	9.003421	9.00504	11.306735	10.642627	10.397397	7.658908	8.078375	7.77446
TRABD2A	0.183494	0.130239	0.05633	0.030362	0.054764	0.028502	0.089804	0.021259	0.224867
TRABD2B	0.007089	0	0.017053	0	0	0.005371	0	0	0
CDPF1	4.334737	4.084896	3.062827	2.304033	3.573124	3.209722	3.18207	3.892245	3.300259
SLC6A20	0	0	0	0	0	0	0.035	0.008671	0
MSTRG.14708	1.858464	2.234356	1.711238	2.737035	2.023318	2.620996	1.989337	1.773948	1.858212
SCRIB	29.372699	27.215281	24.580759	28.34934	27.068217	24.858338	20.257711	20.222686	30.756178
TYMS	152.32453	143.109285	138.642421	50.82769	50.868233	48.626762	129.28051	122.784161	141.083216
TYMP	2.801515	2.120063	2.209046	6.609391	4.667799	4.658791	1.228742	1.315479	5.996089
WWP2	21.718398	21.578923	21.818894	15.469143	15.333119	16.136822	17.699221	17.540193	18.876315
WWP1	3.80597	4.442768	3.678721	4.509118	4.423835	3.362259	4.74301	4.961448	3.436719
AC119676.1	0	0	0	0	0	0	0	0	0.000125
DAPL1	0.063005	0.035451	0	0	0.082805	0	0	0	0
TPI1	638.091105	586.171528	545.634148	343.484008	325.520449	318.136212	606.557776	554.267404	703.896708
MFSD14B	20.933057	21.246012	19.401154	30.668926	29.1413	27.419981	19.3763	18.425245	17.279732
PRTN3	0.093323	0	0.279554	0.724821	0.835789	0.576929	0.09296	0.239083	0.244811
MFSD14A	19.167229	19.069012	18.442806	27.469648	25.952375	20.553654	18.767281	17.066517	14.770707
CTSH	11.699257	13.760894	14.283192	6.964462	6.121243	6.345408	13.368928	13.036874	12.131926
CTSK	1.607767	1.560419	1.179272	2.065754	1.81361	1.874115	2.684532	2.44589	2.211858
CTSL	37.643618	40.194242	38.349673	75.248178	73.858324	70.864447	33.051616	37.810987	41.337793
CTSO	3.953854	4.101005	3.92645	8.740659	8.892479	8.859382	5.05072	5.74229	3.793977
CTSA	94.588114	93.383112	89.271225	89.465854	81.960591	104.962425	86.137616	80.62039	92.71893
CTSB	101.466369	96.886993	92.194929	65.886956	64.377282	67.720272	87.735913	87.621573	98.898521
CTSC	46.702226	50.058586	46.103586	70.360471	74.300356	79.689758	50.916354	49.909774	43.977788
CTSD	350.032576	331.470041	327.196868	420.314062	419.186179	434.96456	285.857394	284.116305	361.01839
CTSE	0	0	0	0	0	0	0	0.013755	0.015793
CTSF	9.11095	10.113278	8.03345	28.834953	28.561714	30.848595	8.420383	6.847254	9.750045
CTSG	0	0	0	0	0	0	0	0	0
CTSZ	1.060373	1.137708	0.956475	1.119993	0.945022	0.594333	1.266073	1.452667	1.037045
CTSS	0.116777	0.088776	0.038804	0.483939	0.239712	0.284889	0.154333	0.149628	0.116833
CTSV	0.666463	1.035734	0.753275	0.624615	0.948144	0.521947	0.647829	0.777165	0.906248
CTSW	0.110113	0.148357	0	0.130652	0.074192	0.048169	0.175247	0.308085	0.11631
INCA1	1.814911	1.229081	1.44512	2.081984	1.424456	1.095246	1.186419	1.984358	0.796067
AMMECR1	13.917858	14.60366	13.03046	5.403569	5.117928	4.158107	15.350988	15.080265	11.368867
EMD	77.332422	77.787465	73.283106	59.540759	59.690693	63.274799	61.215563	62.071072	77.114896
EMB	0	0	0	0	0.026204	0	0	0	0
C4orf3	23.652777	26.359636	23.388475	19.584748	18.82338	19.6894	26.868373	24.786356	23.417615
AFF4	30.76964	31.741058	28.841257	34.551382	33.251505	23.615777	39.297563	38.813306	27.055276
AFF3	0.175392	0.223448	0.551926	1.441235	1.364529	0.872094	0.448584	0.290936	0.259335
AFF2	1.246922	0.500222	1.11941	0.516739	0.413354	0.229361	1.335033	0.75113	0.62231
AFF1	6.610273	7.450992	7.284093	8.477493	7.984984	5.723305	8.280476	8.206095	5.748025
PDPR	17.266971	19.688182	18.01447	16.025117	15.170416	12.781495	19.18909	20.111451	17.381803
STK40	13.118778	13.090792	11.577139	18.579411	19.825888	18.59539	11.194058	10.774685	12.998521
PSMB8	42.743515	39.924895	43.631288	97.605961	95.173565	98.554497	35.094049	43.325943	51.055015
UBA6	8.401529	9.371079	8.86307	10.935385	10.652632	9.860883	9.74774	10.422097	7.258488
PDP1	25.575506	19.889276	22.236591	32.071933	34.783647	26.196727	18.898065	21.454898	18.117472
PDP2	5.40199	5.322055	4.652195	6.931301	4.952203	3.550215	5.479351	5.261822	4.542117
UBA5	9.631256	9.94587	9.124431	12.313355	11.105693	11.931426	9.860907	9.829268	8.308981
UBA2	27.591393	26.924914	25.628458	31.240969	28.755141	30.594896	33.199286	28.007889	21.389953
UBA3	25.898897	26.359418	25.242589	21.447313	22.275668	22.341937	31.104399	29.370708	23.170235
UBA1	132.09752	130.162026	128.542021	102.086495	100.151143	108.548498	129.11491	125.284191	130.147143
PWP2	4.985267	3.47336	2.979081	2.752132	1.979011	2.332928	2.563332	2.444284	2.665341
PWP1	17.816233	16.37757	16.147484	10.150594	11.358055	10.936699	17.853563	18.321626	15.664912
PHF20	9.032628	8.880635	7.817617	10.29074	9.109264	7.605545	10.019733	9.912647	8.42158
PHF23	31.130528	29.178504	27.135849	32.821132	33.564153	31.981585	28.446629	30.680384	30.999972
PSMB4	195.921295	193.548126	182.114624	117.190346	117.651276	130.327972	171.897018	166.443878	202.7397
TAGAP	0.036443	0.011808	0	0.036865	0	0	0.016446	0	0
RPAIN	22.968586	22.804527	20.882529	28.484133	25.574138	24.471114	18.165562	18.198844	20.548508
RPRML	0	0	0.233386	0	0.052949	0	0	0	0.143335
CPXM1	0	0	0.244488	0	0	0	0	0	0.019227
PNO1	8.721396	9.457037	8.681985	10.656522	9.93521	9.246899	8.491457	8.502933	8.800552
CPXM2	0	0	0	0	0	0	0	0	0
PENK	0.399543	0	0	0	0.254032	0	0	0	0
ZIM2	0	0	0	0	0	0	0	0	0
ZIM3	0	0	0	0	0	0	0	0	0
TUBB8B	0	0	0	0	0	0	0	0	0
MSTRG.7833	0.272412	0.579738	0.257425	0.059892	0.167425	0.230288	0.302208	0.299931	0.156628
GPR65	0.010835	0	0	0	0	0	0.012038	0	0
GPR62	0.224249	0	0	0.107784	0	0.042557	0	0.031549	0.03392
GPR63	0.055335	0.0097	0.007512	0.062588	0	0	0.040072	0.057143	0.036168
GPR61	0.032608	0.012101	0	0.03132	0.034157	0.014842	0.011035	0	0.021863
PNOC	0	0	0	0	0	0	0	0	0
GPR68	0.068352	0.015919	0.065836	0.095446	0.158257	0.089251	0.032636	0.03241	0.017183
MSTRG.8381	0.373303	0.384861	0.422851	0.394309	0.203368	0.23855	0.681105	0.392003	0.409142
GNS	49.723163	54.002225	50.448775	27.248771	28.697762	24.895679	58.631153	57.185205	42.875375
INSM2	0	0.019954	0	0.015159	0	0	0	0.049812	0.009021
JARID2	8.543467	7.941767	6.720573	13.588199	12.372867	10.511677	8.446085	8.065681	7.517378
H2BU1	0.080588	0.161949	0.181189	0.619769	0.694553	0.50835	0.165539	0.197504	0.129276
INSM1	0	0	0.797783	0	0	0	0	0	0
TMEM37	0.214121	0.369419	0.30667	0.384589	0.392283	0.239947	0.334088	0.2227	0.356396
TMEM31	0.091384	0.102975	0	0	0	0.130724	0.053906	0.230669	0.068387
TMEM33	8.248357	9.28603	9.972802	7.995123	9.623636	7.395007	12.146658	11.441489	10.835196
RMI2	3.252693	3.54098	3.884675	3.489234	5.1041	4.423964	1.908539	2.97843	3.323169
NT5C1A	0	0	0.03061	0	0	0	0	0	0
OTOP1	0	0	0	0	0	0	0	0	0
OTOP3	0	0	0	0	0	0	0	0	0
OTOP2	0	0	0	0	0	0	0	0	0
OR14J1	0	0	0	0	0	0	0	0	0
POGK	10.731589	12.280642	11.228576	17.452758	17.206386	16.360395	12.169292	13.249174	10.722226
C10orf105	0	0	0	0	0	0	0	0.020026	0
SDS	0.1127	0.071325	0.068101	0.238895	0.295638	0.267906	0.134525	0.115816	0.198342
ANO10	16.746319	16.552819	17.374439	5.889128	6.304532	6.312545	22.557339	21.256302	16.924883
POGZ	9.958854	9.990864	9.415204	14.806662	14.602818	13.069372	13.756496	12.17397	9.849948
PRUNE2	4.899116	5.577232	5.029279	1.296363	1.346731	0.85048	5.88847	5.770086	3.975139
PRUNE1	4.703332	4.739492	5.033778	5.634413	5.74652	5.682591	5.763792	4.992947	4.493207
PEX11G	2.510643	1.960601	1.467304	3.965684	2.631081	2.440796	2.049887	1.745	2.43054
NRCAM	8.245577	9.009602	7.906046	31.290643	29.768675	27.472322	8.782367	9.880812	5.999947
PNLIP	0	0	0	0	0	0	0	0	0
AC242842.3	4.696148	6.292425	3.543442	0.036476	4.112462	1.522017	2.08069	0.751145	0.484841
FMC1	17.725161	20.555605	20.369144	20.344673	18.02096	16.280008	12.031616	10.756739	23.165888
CXorf58	0	0	0	0	0	0.059259	0.17725	0.054266	0
CXorf56	16.125632	13.503	14.686259	14.169272	14.799866	15.376571	13.976152	13.772631	13.142698
LYZ	0	0.082207	0.02902	0	0	0.033449	0	0	0
LYN	3.13722	2.550104	3.031117	1.908981	2.171764	1.946411	2.791417	3.08561	2.967159
PRH2	0	0.035347	0.028831	0.222796	0.059935	0.204997	0	0.019919	0.049585
PRH1	0.551503	0.210235	0.562041	1.003446	0.619426	0.457473	0.784617	0.622845	0.611681
LY9	0	0	0	0	0	0	0	0	0
IP6K3	0	0	0	0	0	0	0	0.0171	0
IP6K2	35.982814	39.383775	38.891311	43.74572	42.03274	45.60745	38.542259	38.070736	40.698842
IP6K1	18.320804	18.462857	17.738797	25.030548	25.221387	24.00157	18.118598	16.859352	19.204018
MYO15B	0.409305	0.514824	0.396606	1.150954	0.968439	0.705634	0.335593	0.228632	0.323964
MYO15A	0.008176	0.004905	0.014812	0.061015	0.008631	0.009714	0.038347	0.013181	0.021761
KATNBL1	9.386921	9.559169	10.704534	10.186842	10.418888	10.224572	10.416647	11.214289	10.600798
NFKBIB	15.348314	14.084723	16.358265	14.782762	14.875825	15.904613	14.128395	13.306083	18.167595
SVOPL	0	0.018258	0	0	0.010137	0	0	0.006277	0
NFKBID	1.910105	2.069751	2.325856	2.00784	2.149633	2.674188	2.284038	1.919482	2.753347
NFKBIE	3.183396	3.198263	2.692956	5.21193	3.770106	4.374332	2.90045	2.625706	3.351446
NFKBIZ	1.055307	1.069942	1.317515	2.343123	2.060822	2.001722	1.130635	1.179508	0.970247
MSTRG.28877	0.742308	0.566398	0.177503	1.161057	0.969534	1.564822	0.981019	1.184359	0.583172
PLAC1	0.133905	0	0	0	0	0.04713	0	0.038608	0.187704
KIAA0100	71.496514	70.982124	66.54889	44.729681	45.788409	37.139021	76.486038	75.128699	69.721377
MSTRG.28875	0.134275	0.072084	0.037479	0.045158	0.12737	0	0.209339	0.089336	0
PLAC9	0.37745	0	0.307486	0	0.342586	0.046242	0.428489	0.184956	0.74457
PLAC8	13.350951	15.042524	12.547208	4.530718	3.15337	3.91137	13.976544	17.896734	12.008742
PRSS33	0.076638	0	0.029666	0.156342	0.176015	0.256983	0.076094	0.013885	0
PRSS37	0	0	0	0.016808	0.122585	0	0.022502	0.020677	0.092002
PRSS36	0.018176	0.108697	0.059143	0.056247	0.055547	0.040553	0.056343	0.074624	0.008032
PRSS35	21.724291	21.25992	21.944035	6.80442	5.933144	5.125399	27.200043	22.667225	23.355097
RPGRIP1	0.033207	0.020077	0.009604	0.009656	0.021422	0.020395	0.046533	0.026792	0.017154
DLX5	4.484574	4.025934	3.945628	4.115155	3.866296	4.699563	3.80662	4.481141	3.746962
DLX6	4.982445	5.273645	5.208733	5.113773	4.093412	4.947696	5.038675	4.71225	4.239133
PRSS38	0	0	0	0	0	0	0	0	0
DLX1	3.998192	3.480858	3.777586	8.265635	8.607688	8.537375	3.407367	3.271491	3.057672
DLX2	0.699692	0.885741	0.449815	1.47768	1.90854	2.080296	0.553675	0.612658	0.655051
DLX3	0	0	0	0.017823	0	0	0	0	0.015763
ACVRL1	0.02398	0	0	0	0	0	0	0	0
SMIM34B	0	0.048786	0	0.058764	0.050213	0.026792	0	0	0.018045
SMIM34A	0	0.040316	0	0.0078	0.05094	0.020399	0	0	0
ASDURF	0.103632	0.583589	0.312443	0.61714	0.826646	0.111506	0.109779	0.103799	0.024915
[truncated: 20,296 more rows]
